# Supplementary material for: Drug repurposing for Alzheimer’s disease based on transcriptional profiling of human iPSC-derived cortical neurons
Source: Transl Psychiatry. 2019 Sep 6;9:220. doi: 10.1038/s41398-019-0555-x (PMC6731247; doi:10.1038/s41398-019-0555-x)
Supplement: Supplementary file 2 — Supplementary Table 1 [file 41398_2019_555_MOESM2_ESM.xlsx]

## Sheet: Sheet1
		GSE84422phg	GSE37263nCTX	GSE36980hip	GSE39420eo	GSE36980tc	GSE1297sev	GSE29378hip	GSE48350ec	GSE1297mod	GSE15222	GSE26972ec	GSE37264cCTX	GSE48350-SFG	GSE28146sev	GSE5281mtg	GSE5281ec	GSE36980fc	GSE48350hip	GSE28146mod	GSE13214
	GSE84422fp	0.92	0.8	0.93	0.8	0.91	0.82	0.74	0.74	0.51	0.79	0.83	0.72	0.64	0.53	0.53	0.7	-1	0.34	0.09	-0.97
	GSE84422phg		0.5	0.77	0.7	0.76	0.6	0.61	0.7	0.59	0.44	0.51	0.34	0.48	0.42	0.24	0.44	0.97	0.41	0.21	-0.84
	GSE37263nCTX			0.8	0.86	0.84	0.76	0.85	0.36	0.78	0.75	0.85	0.94	0.56	0.69	0.64	0.69	0.76	0.24	0.53	0.37
	GSE36980hip				0.9	0.94	0.73	0.94	0.77	0.73	0.59	0.85	0.72	0.61	0.5	0.65	0.72	0.87	0.51	0.57	0.48
	GSE39420eo					0.91	0.81	0.93	0.76	0.71	0.72	0.93	0.84	0.71	0.69	0.64	0.76	0.6	0.41	0.6	0.26
	GSE36980tc						0.77	0.89	0.55	0.79	0.73	0.92	0.81	0.41	0.67	0.74	0.78	0.96	0.6	0.78	0.53
	GSE1297sev							0.76	0.65	0.83	0.69	0.77	0.68	0.54	0.53	0.44	0.54	0.76	0.24	0.38	0.09
	GSE29378hip								0.62	0.68	0.62	0.89	0.77	0.46	0.59	0.66	0.74	0.95	0.51	0.6	0.19
	GSE48350ec									0.36	0.38	0.54	0.37	0.88	0.5	0.52	0.52	0.05	0.78	0.42	0.31
	GSE1297mod										0.71	0.74	0.63	0.18	0.56	0.57	0.49	0.84	0.32	0.5	0.39
	GSE15222											0.73	0.72	0.35	0.53	0.46	0.54	0.69	0.21	0.41	-0.07
	GSE26972ec												0.78	0.63	0.66	0.66	0.69	0.65	0.54	0.57	0.42
	GSE37264cCTX													0.39	0.56	0.57	0.59	0.79	0.21	0.51	0.2
	GSE48350-SFG														0.3	0.31	0.55	0.13	0.63	0.37	0.28
	GSE28146sev															0.4	0.42	0.79	0.21	0.76	0.27
	GSE5281mtg																0.67	0.7	0.27	0.39	0.38
	GSE5281ec																	0.64	0.47	0.49	0.19
	GSE36980fc																		0.29	0.56	0.96
	GSE48350hip																			0.41	0.14
	GSE28146mod																				0.1
													50						0		-10
