# Supplementary material for: Drug repurposing for Alzheimer’s disease based on transcriptional profiling of human iPSC-derived cortical neurons
Source: Transl Psychiatry. 2019 Sep 6;9:220. doi: 10.1038/s41398-019-0555-x (PMC6731247; doi:10.1038/s41398-019-0555-x)
Supplement: Supplementary file 3 — Supplementary Table 2 [file 41398_2019_555_MOESM3_ESM.xlsx]

## Sheet: Sheet2
GSE13214-ADdef-FC	GSE13214-ADdef-HIP	GSE13214-AD-FC	GSE13214-AD-HIP	GSE13214-ADpath-FC	GSE13214-ADpath-HIP	GSE13214-pathAD-FC	GSE13214-pathAD-HIP	GSE29652-BRAAK12v34	GSE29652-BRAAK12v56	GSE36980-FC-AD	GSE36980-HIP-AD	GSE36980-TC-AD	GSE48350-EC	GSE48350-HIP	GSE48350-PCG	GSE48350-SFG	GSE5281-EC	GSE5281-HIP	GSE5281-MTG	GSE5281-PC	GSE5281-SFC	GSE5281-VCX	GSE61196-Braak3	GSE61196-Braak6	GSE6834-CB	GSE6834-TC	GSE84422-GPL570-AMG	GSE84422-GPL570-NA	GSE84422-GPL96-AC	GSE84422-GPL96-CN	GSE84422-GPL96-DPC	GSE84422-GPL96-FP	GSE84422-GPL96-HIP	GSE84422-GPL96-IFG	GSE84422-GPL96-ITG	GSE84422-GPL96-MTG	GSE84422-GPL96-OVC	GSE84422-GPL96-PC	GSE84422-GPL96-PCC	GSE84422-GPL96-PG	GSE84422-GPL96-PHG	GSE84422-GPL96-PUT	GSE84422-GPL96-SPL	GSE84422-GPL96-STG	GSE84422-GPL96-TP
67.89	41.43	67.89	41.43	52.17	39.92	52.17	39.92	17.08	17.08	19.23	44.87	33.59	18.36	18.36	18.24	18.24	24.54	29.61	25.98	29.61	25.98	23.41	16.21	16.21	4.69	3.55	16.66	21.04	11.19	13.06	12.69	12.48	7.66	10.95	16.18	8.54	12.58	9.68	10.71	9.68	12.52	9.87	13.06	17.31	8.16
5.12	5.12	5.12	5.12	5.05	3.35	5.05	3.35	8.25	13.45	12.89	43.9	29.61	17.05	13.41	13.08	15.97	23.63	15.37	20.31	23.41	15.97	13.35	5.27	4.49	3.56	3.17	13.53	19.56	7.12	9.98	12.48	9.64	7.25	9.98	13.32	7.9	11.19	9.5	9.23	5.28	10.7	7.79	12.58	13.76	8.14
5.12	5.12	5.12	5.12	5.05	3.35	5.05	3.35	6.36	10.73	8.74	33.59	28.18	15.97	11.88	9.47	15.54	20.41	11.99	18.56	16.42	14.08	12.41	5.03	3.41	2.46	2.82	12.27	16.66	6.61	9.87	10.13	8.82	7.12	7.82	10.76	7.81	10.71	9.23	6.37	5.23	9.22	7.03	4.41	13.19	7.66
5.05	2.79	5.05	2.79	2.48	2.72	2.48	2.72	6.34	10.32	8.45	32.02	25.05	14.41	11.83	2.73	14.16	20.31	11.36	18.3	15.66	10.69	9.73	4.7	3.39	1.67	2.58	12.23	14.74	5.51	6.18	10.04	8.68	6.74	7.03	10.7	7.68	9.5	6.32	6.26	4.7	8.82	6.96	3.75	12.76	7.05
5.05	2.77	5.05	2.77	2.48	2.72	2.48	2.72	5.88	8.89	8.26	27.56	19.23	13.21	11.28	2.36	11.88	19.41	10.95	17.98	14.88	9.71	8.78	4.68	3.37	1.56	2.1	11.17	14.53	4.09	4.49	9.17	8.24	6.74	6.26	10.33	6.8	6.37	5.81	5.28	4.49	8.22	6.74	3.72	10.95	6.91
3.35	2.72	3.35	2.72	1.45	2.48	1.45	2.48	4.93	7.44	6.6	26.41	16.76	13.08	10.36	2.26	11.27	17.98	10.83	17.58	14.78	9.68	8.35	4.3	2.75	1.45	1.89	9.22	12.36	4.02	4.26	8.22	8.16	6.41	4.76	10.13	5.87	6.18	4.26	5.15	4.31	8.14	6.03	3.61	10.39	6.71
3.35	2.72	3.35	2.72	1.37	2.48	1.37	2.48	4.63	7.26	6.32	21.12	15.94	11.3	9.47	2.07	8.82	15.41	10.6	17.46	13.2	9.38	7.88	3.92	2.6	1.38	1.82	6.92	9.59	4.02	3.95	8.22	7.82	6.37	4.62	7.61	5.84	3.54	3.82	4.41	3.96	8.03	5.39	3.33	10.23	6.61
3	2.62	3	2.62	1.36	2.11	1.36	2.11	4.15	6.82	6.18	20.41	15.64	8.24	9.12	1.89	8.51	14.1	10.23	15.37	11.55	8.99	7.56	3.84	2.53	1.38	1.8	6.6	8.54	3.75	3.93	7.79	7.63	6.37	4.31	7.42	5.74	3.34	2.96	4.09	3.8	7.17	4.91	2.96	9.67	5.73
2.84	2.47	2.84	2.47	1.22	2.1	1.22	2.1	3.88	6.74	6.12	19.14	15.41	8.19	9.11	1.89	8.43	14.08	8.78	15.03	9.63	8.72	7.51	3.31	2.14	1.38	1.79	5.9	7.87	3.67	3.92	7.78	7.61	4.36	4.06	7.02	5.65	3.28	2.89	3.93	3.33	6.96	4.47	2.67	9.64	5.53
2.35	2.16	2.35	2.16	1.22	1.8	1.22	1.8	3.86	6.71	5.81	17.58	14.12	8.17	8.19	1.54	7.98	14.04	7.25	14.12	9.45	8.48	6.45	3.26	2.09	1.13	1.52	5.84	7.04	2.6	2.96	7.73	7.58	4.12	4.02	6.92	5.53	3.21	2.38	2.63	3.28	6.92	4.35	2.55	8.22	5.44
2.29	2.1	2.29	2.1	1.1	1.74	1.1	1.74	3.75	6.49	5.7	16.69	12.86	8.06	7.94	1.51	5.73	12.71	7.24	13.33	9.21	7.92	6.14	3.05	1.98	1.11	1.45	5.51	6.71	2.31	1.45	7.57	7.5	4.06	3.79	6.32	5.31	3.12	2.3	2.55	3.1	6.9	3.82	2.3	7.99	5.42
2.26	2.09	2.26	2.09	0.99	1.71	0.99	1.71	3.65	6.42	5.62	14.53	12.76	6.45	7.25	1.06	5.52	12.12	7.23	12.15	8.92	7.24	5.21	2.84	1.93	0.92	1.42	5.31	6.42	1.79	1.04	6.91	7.25	4.01	3.74	5.88	4.74	2.07	2.2	2.33	3.09	6.74	3.59	2.26	7.9	5.15
2.02	1.78	2.02	1.78	0.98	1.7	0.98	1.7	3.6	4.73	5.55	14.41	12.08	6.22	5.9	0.93	5.39	11.61	7.16	10.69	8.52	7.08	4.73	2.36	1.92	0.67	1.34	4.78	6.33	1.11	0.99	6.59	6.89	3.63	3.73	5.87	4.74	1.87	1.93	2.07	2.96	6.27	3.59	1.81	7.57	4.91
1.82	1.63	1.82	1.63	0.91	1.49	0.91	1.49	3.06	4.63	5.22	13.38	11.58	5.77	5.85	0.72	5.24	11.28	6.9	10.12	7.92	7.04	4.59	2.27	1.89	0.58	1.18	4.4	6.27	1.08	0.93	6.41	6.71	2.71	3.61	5.6	4.27	1.68	1.84	1.6	2.9	6.27	3.21	1.73	7.4	4.77
1.75	1.62	1.75	1.62	0.88	1.31	0.88	1.31	2.86	4.62	4.79	12.89	10.69	5.52	5.8	0.65	5.18	10.6	6.87	9.63	7.08	6.11	4.55	2.08	1.8	0.53	1.11	4.21	6.08	0.93	0.9	5.74	6.67	2.33	3.45	5.56	4.24	1.22	1.75	1.51	2.86	6.2	2.95	1.58	7.04	4.31
1.69	1.54	1.69	1.54	0.85	1.28	0.85	1.28	2.84	4.61	4.07	12.88	10.08	5.41	4.76	0.6	5.14	10.39	6.03	9.51	7.02	5.8	4.19	1.91	1.8	0.37	1	3.85	5.7	0.85	0.74	5.42	6.38	1.84	3.34	5.52	4.21	1.07	1.58	1.44	2.79	5.81	2.63	0.47	6.82	4.27
1.56	1.49	1.56	1.49	0.69	1.24	0.69	1.24	2.83	4.57	3.91	11.42	9.59	5.38	4.72	0.54	5.14	9.76	6	9.41	6.96	5.62	4.14	1.49	1.69	0.29	0.78	3.69	4.87	0.85	0.37	5.25	6.08	1.81	3.17	4.87	4.17	0.87	1.42	1.41	2.78	5.53	2.55	0.46	6.8	4.07
1.41	1.37	1.41	1.37	0.65	1.23	0.65	1.23	2.47	4.42	2.8	11.17	9.03	5.14	4.71	0.54	4.7	8.92	5.41	8.24	6.8	4.71	4.08	1.47	1.62	0.2	0.74	3.38	4.84	0.66	0.29	5.18	5.84	1.58	2.91	4.77	4.07	0.76	1.1	1.2	2.67	5.51	2.53	0.45	6.28	3.82
1.31	1.37	1.31	1.37	0.63	0.97	0.63	0.97	2.47	4.19	2.48	10.76	8.19	4.95	4.4	0.44	4.49	8.82	5.3	6.6	6.36	4.24	3.88	1.21	1.62	0.18	0.72	3.28	4.71	0.6	0.26	4.62	5.84	1.47	2.81	4.74	3.96	0.69	0.94	0.75	2.52	5.23	2.48	0.24	6.27	3.72
1.14	1.29	1.14	1.29	0.4	0.79	0.4	0.79	2.33	3.85	2.45	10.36	7.78	4.86	4.35	0.4	4.36	8.17	4.84	6.28	6.07	4.24	3.71	1.19	1.6	0	0.68	3.21	4.23	0.4	0.2	4.62	5	1.45	2.51	4.73	3.84	0.12	0.92	0.74	2.18	4.95	2.43	0.24	5.89	3.61
1.08	1.22	1.08	1.22	0.29	0.55	0.29	0.55	2.25	3.67	2.21	9.38	7.42	4.82	4.29	0.35	4.24	7.3	3.84	5.8	6.03	4.19	3.67	1.08	1.46	0	0.63	3.11	3.96	0	0	4.38	4	1.44	2.36	4.34	3.5	0.12	0.9	0.65	2.07	4.76	2.42	0	5.62	3.45
0.99	1.22	0.99	1.22	0.25	0.44	0.25	0.44	2.21	3.12	1.95	8.68	7.4	4.78	4.28	0.35	4.07	6.6	3.74	5.77	4.69	4.06	3.63	0.99	1.3	0	0.58	2.65	3.92	-0.23	0	4.21	3.95	1.19	2.35	4.23	3.47	0.09	0.82	0.65	1.96	4.57	2.33	0	5.15	3.28
0.99	1.13	0.99	1.13	0.22	0.43	0.22	0.43	2.07	2.91	1.77	8.59	6.92	4.78	3.58	0.35	4	6.33	3.56	5.56	4.4	3.25	3.01	0.95	1.22	0	0.51	2.59	3.8	-0.39	0	3.98	3.77	1.04	2.33	4.22	3.18	0	0.81	0.45	1.96	4.25	2.28	0	4.78	3.12
0.98	1.03	0.98	1.03	0.21	0.32	0.21	0.32	1.96	2.73	1.33	8.43	6.9	4.16	3.36	0.1	3.74	5.89	3.26	5.31	4.16	3.16	2.48	0.86	1.21	0	0.13	2.28	3.61	-0.46	0	3.96	3.7	0.88	2.3	4.21	3.01	0	0.81	0.41	1.86	4.07	2.22	0	4.7	2.84
0.89	0.93	0.89	0.93	0.12	0.28	0.12	0.28	1.95	2.7	1.28	8.22	6.49	3.77	2.93	0	3.31	5.6	3.1	4.71	3.05	2.98	2.46	0.84	1.12	0	0.03	2.28	3.25	-0.46	0	3.11	3.67	0.86	2.2	4.12	2.74	0	0.72	0.29	1.81	4.04	2.07	0	4.35	2.75
0.79	0.81	0.79	0.81	0.09	0.18	0.09	0.18	1.79	2.68	1.27	8.03	6.38	3.61	2.68	0	3.26	4.79	3	4.43	2.93	2.9	2.18	0.82	1.11	0	0	1.91	2.92	-0.55	-0.19	3.05	3.59	0.5	2.01	4.06	2.59	0	0.71	0.29	1.72	4.02	1.94	0	4.14	2.73
0.79	0.78	0.79	0.78	0.08	0.15	0.08	0.15	1.77	2.63	1.18	7.73	6.32	3.4	2.46	0	3.18	4.74	3	4.14	2.77	2.87	2.11	0.74	1.08	0	0	1.87	2.89	-0.69	-0.19	2.98	3.41	0.46	1.8	3.17	2.58	0	0.71	0.05	1.65	3.95	1.7	-0.21	4.03	2.65
0.74	0.77	0.74	0.77	0.05	0.14	0.05	0.14	1.71	2.62	0.91	7.68	6.03	3.2	2.32	0	3.16	4.59	2.87	4	2.77	2.73	2.11	0.67	1.04	0	0	1.65	2.61	-0.7	-0.21	2.87	2.98	0.44	1.68	3.17	2.54	0	0.64	0.01	1.5	3.7	1.55	-0.21	3.98	2.52
0.71	0.66	0.71	0.66	0	0.13	0	0.13	1.63	2.2	0.46	7.36	5.65	3.17	2.04	-0.07	3.12	4.19	2.83	4	2.74	2.68	2.05	0.46	0.92	0	0	1.55	2.59	-0.7	-0.43	2.71	2.91	0.34	1.59	2.93	2.38	0	0.44	0.01	1.47	3.54	1.35	-0.21	3.92	2.52
0.7	0.52	0.7	0.52	0	0.02	0	0.02	1.47	1.92	0.46	7.26	5.21	2.96	1.99	-0.14	3.1	3.95	2.62	3.96	2.73	2.45	1.92	0.37	0.86	0	0	1.51	2.32	-0.82	-0.5	2.67	2.66	0.32	1.37	2.91	2.33	0	0.37	0	1.44	3.36	1.34	-0.48	3.82	2.42
0.69	0.35	0.69	0.35	0	0.01	0	0.01	1.46	1.82	0.37	7.02	4.82	2.9	1.96	-0.14	2.98	3.95	2.09	3.86	2.73	2.15	1.2	0.36	0.55	0	0	1.37	2.1	-0.94	-0.52	2.4	2.63	0.18	1.36	2.9	2.33	-0.07	0.1	0	1.38	3.1	1.21	-1.67	3.71	2.18
0.6	0.34	0.6	0.34	0	0	0	0	1.42	1.73	0.32	6.14	4.07	2.42	1.93	-0.18	2.72	3.31	1.94	3.69	2.72	2.07	1.08	0.25	0.47	0	0	1.29	1.8	-0.95	-0.86	2.32	1.81	0	1.35	2.48	2.11	-1.73	0.04	0	1.34	2.96	1.08	-1.87	3.58	1.99
0.54	0.33	0.54	0.33	0	0	0	0	1.38	1.62	0.14	5.42	2.98	2.42	1.74	-0.18	2.66	2.95	1.19	3.65	1.95	1.96	0.92	0.25	0.2	0	0	1.23	1.79	-0.99	-0.86	2.32	1.75	0	1.18	2.28	2.08	-1.88	0	0	1.27	2.79	1.06	-2	3.21	1.49
0.5	0.3	0.5	0.3	0	0	0	0	1.26	1.62	0.02	4.84	2.87	2.4	1.74	-0.21	2.21	2.65	1.18	2.79	1.72	1.91	0.77	0.25	0.16	0	0	1.19	1.68	-1.49	-0.99	2.31	1.73	0	1.17	1.92	2.04	-2.38	0	0	1.08	2.58	1.03	-2.68	2.8	1.49
0.36	0.23	0.36	0.23	0	0	0	0	1.21	1.5	0	3.75	2.85	1.99	1.68	-0.42	2.06	2.49	0.88	2.75	1.49	1.91	0.77	0.15	0.13	0	0	1.08	1.5	-1.76	-1.2	2.27	1.69	0	0.84	1.76	2.01	-2.61	-0.06	0	1.04	2.55	0.98	-2.74	2.76	1.31
0.33	0.12	0.33	0.12	0	0	0	0	1.2	1.31	0	3.09	2.1	1.74	1.63	-0.45	1.9	2.2	0.31	2.62	1.28	1.79	0.74	0.13	0.08	0	0	0.9	1.44	-1.81	-1.41	2.15	1.58	0	0.81	1.46	1.99	-2.69	-0.21	0	1.01	2.55	0.85	-2.85	2.58	1.19
0.24	0	0.24	0	0	0	0	0	1.09	1.18	0	2.86	2.1	1.73	1.63	-0.45	1.8	2.2	0.3	2.62	1.28	1.5	0.74	0.13	-0.09	0	0	0.67	1.26	-1.81	-1.47	1.92	1.12	0	0.61	1.41	1.92	-2.78	-0.22	0	0.97	2.28	0.59	-2.95	2.58	1.1
0.12	0	0.12	0	0	0	0	0	1.08	0.91	0	2.84	1.8	1.31	1.58	-0.5	1.8	2.15	0.27	2.29	0.97	1.45	0.47	0.03	-0.09	0	0	0.64	0.86	-2.31	-1.96	1.79	0.97	0	0.5	1.3	1.87	-2.79	-0.27	0	0.97	2.15	0.59	-3.11	2.5	0.99
0.05	0	0.05	0	0	0	0	0	0.9	0.79	0	2.84	1.69	1.31	1.55	-0.71	1.37	2.07	0.11	2.29	0.86	1.45	0.36	-0.27	-0.13	0	0	0.46	0.79	-2.67	-2.09	1.3	0.93	0	0.31	1.28	1.53	-3.46	-0.53	-0.07	0.95	2.02	0.56	-3.3	2.3	0.99
0.01	0	0.01	0	0	0	0	0	0.85	0.79	0	2.43	1.69	1.31	1.36	-0.76	1.37	1.96	0.05	2.14	0.79	1.3	0.05	-0.35	-0.21	0	0	0.31	0.79	-2.81	-2.55	1.24	0.82	0	0.16	1.1	1.43	-3.63	-0.58	-0.58	0.88	1.83	0.56	-3.53	2.25	0.81
0	0	0	0	0	0	0	0	0.7	0.77	0	1.89	1.42	1.31	1.35	-0.86	1.23	1.47	-0.14	2.02	0.79	1.14	-0.36	-0.41	-0.26	0	0	0	0.45	-2.91	-2.66	1.24	0.76	0	0	1.1	0.66	-4.06	-0.66	-0.58	0.88	1.2	0.35	-3.86	1.98	0.69
0	0	0	0	-0.09	0	-0.09	0	0.68	0.71	0	1.88	1.19	1.2	1.33	-1.03	1.14	1.46	-0.14	1.38	0.76	1.14	-0.39	-0.44	-0.41	0	0	0	0.29	-2.94	-2.86	1.2	0.74	0	0	1.02	0.59	-4.19	-0.8	-0.83	0.86	1.08	0.28	-4.05	1.94	0.69
0	0	0	0	-0.14	0	-0.14	0	0.6	0.46	0	1.38	1.04	1.19	0.99	-1.08	1.11	1.34	-0.18	1.36	0.72	1.13	-0.4	-0.45	-0.41	0	0	0	0.23	-3.22	-2.97	1.07	0.49	-0.02	0	0.92	0.41	-4.71	-0.94	-1	0.68	0.46	0	-4.87	1.9	0.67
0	0	0	0	-0.14	0	-0.14	0	0.37	0.38	0	1.37	0.56	1.09	0.99	-1.23	0.89	1.21	-0.22	1.36	0.56	1.13	-0.4	-0.7	-0.58	0	0	0	0.23	-3.3	-3.46	1.06	0.37	-0.06	0	0.69	0.26	-4.78	-0.99	-1.21	0.58	0.31	0	-5.55	0.99	0.45
0	0	0	0	-0.17	0	-0.17	0	0.17	0.2	0	1.37	0.53	1.03	0.77	-1.32	0.89	0.99	-0.27	0.71	0.55	1.03	-0.41	-0.79	-0.6	0	0	0	0.11	-3.77	-3.65	1.04	0	-0.23	0	0.34	0.15	-4.96	-1.03	-1.41	0.38	0.05	0	-5.71	0.99	0.27
0	0	0	0	-0.19	0	-0.19	0	0.01	0.15	0	1.17	0.31	1.03	0.75	-1.37	0.87	0.99	-0.27	0.61	0.39	0.91	-0.44	-0.81	-0.6	0	0	0	0.05	-3.95	-3.73	1.01	0	-0.36	0	0.34	0.09	-5.3	-1.32	-1.6	0.33	0	0	-6.21	0.86	0.27
0	0	0	0	-0.21	0	-0.21	0	0	0.15	0	0.25	0	0.99	0.7	-1.37	0.67	0.53	-0.33	0.58	0.31	0.86	-0.46	-0.81	-0.69	0	0	0	0.05	-4.07	-3.78	0.98	0	-0.38	0	0	0	-5.62	-1.33	-1.72	0.33	0	0	-6.33	0.29	0.1
0	0	0	0	-0.21	0	-0.21	0	0	0	0	0.22	0	0.29	0.7	-1.44	0.65	0.3	-0.93	0.46	0.21	0.81	-0.47	-0.88	-0.72	0	0	-0.14	0.02	-4.16	-4.64	0.98	0	-0.39	0	0	0	-5.67	-1.57	-1.89	0.23	0	0	-6.49	0.18	0.07
-0.19	0	-0.19	0	-0.29	0	-0.29	0	0	-0.06	0	0.22	0	0.14	0.45	-1.6	0.65	0.3	-1.15	0.34	0.21	0.65	-0.5	-0.89	-0.82	0	0	-0.27	-0.39	-4.32	-4.78	0.82	0	-0.45	0	0	0	-6	-1.57	-1.91	0	0	0	-7.55	0.09	0
-0.37	0	-0.37	0	-0.4	0	-0.4	0	0	-0.23	0	0.04	0	0	0.05	-1.62	0.65	0.28	-1.22	0.18	-0.39	0.63	-0.75	-0.93	-0.84	0	0	-0.57	-0.43	-5.03	-5.43	0.76	0	-0.49	0	0	0	-6.14	-1.63	-1.93	0	0	-0.02	-7.89	0.09	0
-0.57	0	-0.57	0	-0.4	0	-0.4	0	-0.21	-0.48	0	0.01	0	0	0.01	-2.01	0.55	0.28	-1.22	0.18	-0.42	0.49	-1.08	-1.25	-0.84	0	0	-0.57	-0.44	-5.03	-5.81	0.57	0	-0.64	-0.43	-0.03	0	-6.62	-1.67	-1.93	0	0	-0.06	-8.35	-0.03	0
-0.6	0	-0.6	0	-0.42	0	-0.42	0	-0.21	-0.58	0	0.01	-1.57	-0.17	-0.02	-2.1	0.55	0.18	-1.25	-0.06	-0.51	0.32	-1.26	-1.34	-0.84	0	0	-0.75	-0.7	-5.04	-5.82	0	0	-0.66	-0.46	-0.35	0	-6.69	-1.74	-2.14	0	0	-0.19	-8.7	-0.15	0
-0.74	0	-0.74	0	-0.61	-0.05	-0.61	-0.05	-0.27	-0.58	0	-1	-1.66	-0.17	-0.02	-2.61	0.47	0.1	-1.52	-0.27	-0.7	0.32	-1.41	-1.49	-0.86	0	0	-1.25	-0.85	-5.07	-5.86	0	0	-0.9	-0.7	-0.51	0	-6.83	-1.78	-2.22	0	0	-0.19	-8.78	-0.15	0
-0.76	-0.12	-0.76	-0.12	-0.9	-0.15	-0.9	-0.15	-0.29	-1.34	-0.07	-1.62	-1.81	-0.21	-0.14	-2.63	0.32	0.05	-1.88	-0.45	-1.17	-0.8	-2	-1.68	-0.99	-0.14	0	-1.61	-0.86	-5.5	-6.07	0	-0.31	-1.05	-1.38	-0.52	0	-7.09	-1.97	-2.56	-0.1	0	-0.22	-9.4	-0.18	0
-0.81	-0.27	-0.81	-0.27	-0.92	-0.34	-0.92	-0.34	-0.29	-1.34	-0.71	-3.3	-2.56	-0.39	-0.44	-2.85	0	0.05	-2.18	-0.58	-1.21	-1.02	-2.01	-1.78	-1.06	-0.41	0	-1.84	-0.9	-5.64	-6.31	0	-0.33	-1.17	-1.44	-0.76	0	-7.67	-1.97	-3.33	-0.24	0	-0.44	-9.86	-0.38	0
-0.86	-0.27	-0.86	-0.27	-0.93	-0.34	-0.93	-0.34	-0.95	-1.37	-0.82	-4.04	-2.63	-0.41	-0.69	-2.92	0	-0.45	-2.6	-3.33	-1.67	-1.6	-2.18	-1.84	-1.24	-0.72	-0.55	-1.84	-0.9	-5.82	-7.32	0	-0.47	-1.33	-1.55	-0.76	-0.26	-8.72	-2.18	-3.4	-0.82	-0.39	-0.57	-10.9	-0.66	0
-1.05	-0.66	-1.05	-0.66	-0.94	-0.46	-0.94	-0.46	-1.5	-1.68	-0.93	-4.16	-2.94	-0.43	-0.72	-3.62	-0.22	-3.95	-2.68	-4.32	-3.3	-2.67	-2.31	-1.84	-1.41	-0.89	-1.52	-1.9	-1.08	-6.68	-7.37	0	-0.98	-1.36	-1.55	-0.86	-0.74	-8.97	-2.52	-3.65	-0.88	-0.41	-0.61	-12.3	-0.66	0
-1.5	-0.7	-1.5	-0.7	-1.34	-1.01	-1.34	-1.01	-1.5	-1.91	-0.99	-5.43	-3.78	-1.2	-1.96	-3.7	-0.24	-5.86	-2.68	-7.37	-3.65	-2.85	-2.66	-2.09	-1.81	-1.02	-1.92	-2.62	-2.79	-7.05	-7.94	0	-1.23	-1.51	-1.85	-0.93	-0.74	-9.2	-2.99	-3.82	-1.13	-1.06	-0.61	-13.36	-0.66	0
-1.81	-0.84	-1.81	-0.84	-1.84	-1.22	-1.84	-1.22	-1.73	-2.6	-3.22	-5.67	-7.09	-2.78	-2.35	-4.05	-1.47	-6.69	-4.07	-7.67	-4.16	-3.73	-3.34	-2.69	-1.84	-2.52	-2.18	-2.95	-4.96	-8.46	-8.33	-0.5	-2.87	-1.66	-2.13	-1.76	-1.32	-9.76	-3.29	-3.92	-2.61	-1.15	-0.92	-15.23	-8.46	0
-2.87	-1.84	-2.87	-1.84	-1.97	-1.55	-1.97	-1.55	-1.93	-3.63	-4.05	-12.3	-8.7	-3.86	-3.53	-4.96	-1.67	-13.36	-4.78	-8.35	-4.71	-6.14	-3.46	-2.74	-4.16	-5.12	-2.35	-3.7	-6.49	-9.55	-9.3	-1.25	-2.87	-4.04	-2.68	-6.33	-3.11	-10.92	-3.34	-4.71	-4.41	-4.05	-1.26	-16.52	-9.2	-0.21
