# Supplementary material for: Drug repurposing for Alzheimer’s disease based on transcriptional profiling of human iPSC-derived cortical neurons
Source: Transl Psychiatry. 2019 Sep 6;9:220. doi: 10.1038/s41398-019-0555-x (PMC6731247; doi:10.1038/s41398-019-0555-x)
Supplement: Supplementary file 4 — Supplementary Table 3 [file 41398_2019_555_MOESM4_ESM.xlsx]

## Sheet: Sheet1
		5xFAD	GSE119756	GSE101144-T14-D2	GSE101144-T14-B6	GSE101144-T6-D2	GSE101144-T6-B6	GSE77574
		GSE50521	0.71	0.68	0.67	0.54	0.66	0.68
		GSE119756		0.8	0.78	0.75	0.51	0.67
		GSE101144-T14-D2			0.96	0.9	0.81	0.6
		GSE101144-T14-B6				0.8	0.85	0.62
		GSE101144-T6-D2					0.86	0.53
		GSE101144-T6-B6						0.79
		3xTG	GSE15128	GSE36237hip	GSE36237pfc	GSE92926	GSE60460	GSE60911	GSE36981	GSE35210
		GSE31624	0.77	-0.73	-0.32	0	-0.11	-0.97	-0.05	0.12
		GSE15128		0	0.93	1	0.3	0	0	-1
		GSE36237hip			0.85	0.28	-0.28	0	0.14	-0.09
		GSE36237pfc				0.01	-0.34	0	0.19	0.41
		GSE92926					0.19	-0.52	0.26	0.49
		GSE60460						0.15	-0.3	-0.15
		GSE60911							0	0
		GSE36981								1
		5xFAD v 3xTG	GSE15128	GSE36237hip	GSE36237pfc	GSE92926	GSE60460	GSE60911	GSE36981	GSE35210
		GSE50521	0.15	0.24	-0.05	0.01	0.21	0.05	0.35	0.03
		GSE119756	0.26	0.15	-0.08	0.46	0	0.02	0.58	-0.06
		GSE101144-T14-D2	0.24	0.13	-0.04	0.34	0.16	-0.86	0.54	-0.21
		GSE101144-T14-B6	0.61	-0.06	-0.19	0.64	0.29	-0.47	0.57	-0.01
		GSE101144-T6-D2	1	-0.05	-0.05	0.68	-0.08	-1	0.75	-0.09
		GSE101144-T6-B6	0	-0.28	0.08	-1	0.97	0	0	0.32
		GSE77574	0.61	0.06	-0.36	0.53	-0.05	-1	0.61	0.02
		GSE31624	0.77	-0.73	-0.32	0	-0.11	-0.97	-0.05	0.12
			50						0	-2
