# Supplementary material for: Drug repurposing for Alzheimer’s disease based on transcriptional profiling of human iPSC-derived cortical neurons
Source: Transl Psychiatry. 2019 Sep 6;9:220. doi: 10.1038/s41398-019-0555-x (PMC6731247; doi:10.1038/s41398-019-0555-x)
Supplement: Supplementary file 5 — Supplementary Table 4 [file 41398_2019_555_MOESM5_ESM.xlsx]

## Sheet: Sheet1
				COMPOUND	ADnew20	ADBRAAKmild	ADCOGI	5xFAD	3xTG		COMPOUND	ADnew20	ADBRAAKmild	ADCOGI	5xFAD	3xTG		COMPOUND	ADnew20	ADBRAAKmild	ADCOGI	5xFAD	3xTG
		1 to 20		levonorgestrel	-0.31	-0.23	-0.12	-0.08	-0.29		captopril	0.35	0	0.23	0.67	0.17		risperidone	-0.24	-0.35	-0.12	-0.08	-0.08
		21 to 40		atractyloside	-0.34	-0.38	-0.24	-0.25	-0.16		albendazole	0.01	0.4	0.25	0.04	0.54		suramin	-0.22	-0.02	-0.2	-0.19	-0.11
		41 to 60		xamoterol	-0.22	-0.31	-0.11	-0.25	-0.67		vinpocetine	0.69	0.29	0.31	0.01	0.3		phenacetin	-0.22	-0.13	-0.16	-0.07	-0.68
		61 to 80		thioguanosine	-0.27	-0.21	-0.14	-0.09	-0.16		ozagrel	0.56	0.78	0.98	0.01	0.79		halcinonide	-0.23	-0.16	0	-0.09	-0.18
				chenodeoxycholic acid	-0.34	-0.25	-0.2	-0.17	-0.07		telenzepine	0.42	0.4	0.52	0.01	0.44		nifuroxazide	-0.07	-0.2	-0.03	-0.1	-0.23
				8-azaguanine	-0.28	-0.25	-0.14	-0.1	-0.13		velnacrine	0.99	0.14	0.02	0.3	0.04		talampicillin	-0.27	-0.16	-0.01	-0.1	-0.19
				tacrolimus	-0.19	-0.35	-0.17	-0.3	-0.01		6-benzylaminopurine	0.03	0.15	0.32	0.61	0.04		iocetamic acid	-0.25	-0.07	-0.07	-0.2	-0.6
				sulfamonomethoxine	-0.28	-0.15	-0.16	-0.2	-0.45		chlortetracycline	0.21	0.15	0.05	0.04	0.86		moxisylyte	-0.21	-0.12	-0.02	-0.21	-0.23
				eucatropine	-0.3	-0.28	-0.07	-0.11	-0.19		oxamniquine	0.05	0.55	0.04	0.14	0.37		imipramine	-0.16	-0.16	-0.05	-0.31	-0.13
				mycophenolic acid	-0.19	-0.21	-0.17	-0.09	-0.16		netilmicin	0.41	0.16	0.05	0.12	0.2		proxymetacaine	-0.28	-0.17	-0.03	-0.09	-0.19
				doxazosin	-0.32	-0.21	-0.07	-0.14	-0.18		troleandomycin	0.49	0.37	0.9	0.05	0.5		trifluridine	-0.19	-0.07	-0.1	-0.22	-0.26
				homatropine	-0.22	-0.34	-0.29	-0.32	-0.22		conessine	0.05	0.74	0.22	0.33	0.58
				atracurium	-0.22	-0.2	-0.13	-0.19	-0.26
				flunixin	-0.32	-0.25	-0.1	-0.13	-0.3
				cyclopenthiazide	-0.98	-0.27	-0.25	0	-0.95
				phenoxybenzamine	-0.13	-0.31	-0.06	0.02	-0.29
				levamisole	-0.26	-0.19	-0.14	-0.02	-0.13
				sulconazole	-0.34	-0.28	-0.08	-0.08	-0.2
				doxorubicin	-0.32	-0.09	-0.16	0.03	-0.3
				estriol	-0.31	-0.16	-0.13	-0.17	-0.08
				parthenolide	-0.11	-0.19	-0.04	-0.15	-0.14
				famprofazone	-0.31	-0.37	-0.03	-0.04	-0.18
				medrysone	-0.34	-0.26	-0.07	-0.05	-0.16
				etomidate	-0.23	-0.13	-0.15	-0.07	-0.15
				diloxanide	-0.21	-0.2	-0.12	-0.34	-0.23
				metrizamide	-0.41	-0.09	-0.19	-0.23	-0.2
				iproniazid	-0.2	-0.16	-0.21	-0.09	-0.44
				famotidine	-0.2	-0.46	-0.15	-0.55	-0.23
				heliotrine	-0.26	-0.28	-0.02	-0.17	-0.46
				pentolonium	-0.3	-0.15	-0.32	-0.02	-0.28
				melatonin	-0.31	-0.11	-0.2	-0.29	-0.11
				selegiline	-0.29	-0.26	-0.17	-0.15	-0.86
				ursodeoxycholic acid	-0.29	-0.19	-0.16	-0.12	-0.09
				hexestrol	-0.26	-0.29	-0.06	-0.04	-0.1
				mestranol	-0.1	-0.32	-0.02	-0.09	-0.19
				isoniazid	-0.33	-0.09	-0.08	-0.27	-0.1
				oxolinic acid	-0.31	-0.17	-0.02	-0.14	-0.29
				dipyridamole	-0.31	-0.28	-0.11	-0.08	-0.27
				ampicillin	-0.18	-0.42	-0.09	-0.39	-0.08
				sulfaphenazole	-0.41	-0.15	-0.17	-0.32	-0.14
				morantel	-0.29	-0.25	-0.04	-0.13	-0.08
				imipenem	-0.3	-0.21	0	-0.16	-0.21
				bisacodyl	-0.21	-0.33	-0.08	-0.08	-0.09
				thiostrepton	-0.11	-0.29	-0.05	-0.02	-0.15
				flumetasone	-0.2	-0.2	-0.11	-0.13	-0.41
				apramycin	-0.33	-0.16	-0.06	-0.14	-0.18
				zalcitabine	-0.23	-0.1	-0.13	-0.33	-0.21
				piromidic acid	-0.32	-0.07	-0.11	-0.14	-0.23
				fluocinonide	-0.24	-0.22	-0.06	-0.09	-0.28
				ronidazole	-0.25	-0.24	-0.04	-0.13	-0.22
				nifedipine	-0.12	-0.25	0	-0.46	-0.99
				ketoconazole	-0.21	-0.13	-0.15	-0.08	-0.22
				ouabain	-0.25	-0.29	0	-0.09	-0.13
				7-aminocephalosporanic acid	-0.22	-0.23	-0.26	-0.16	-0.49
				hydroflumethiazide	-0.2	-0.2	-0.12	-0.91	-0.29
				fenbufen	-0.25	-0.23	-0.14	-0.22	-0.12
				lisinopril	-0.22	-0.12	-0.16	-0.07	-0.32
				ceforanide	-0.26	-0.12	-0.09	-0.18	-0.36
				pancuronium	-0.34	-0.14	-0.06	-0.15	-0.22
				decamethonium	-0.62	-0.32	-0.13	-0.17	-0.25
				capsaicin	-0.23	-0.22	-0.05	-0.07	-0.44
				rosiglitazone	-0.26	-0.12	-0.18	-0.28	-0.88
				deferoxamine	-0.21	-0.32	-0.08	0	-0.17
				oxaprozin	-0.24	-0.14	-0.13	-0.05	-0.24
				diphemanil	-0.25	-0.16	-0.17	-0.16	-0.26
				propafenone	-0.24	-0.29	0	0.05	-0.14
				dilazep	-0.25	-0.16	-0.07	0.2	-0.32
				6-azathymine	-0.35	-0.24	-0.1	-0.06	-0.06
				altizide	-0.14	-0.13	-0.09	-0.2	-0.17
				sulfametoxydiazine	-0.31	-0.2	-0.08	-0.05	-0.3
				celecoxib	-0.21	-0.03	-0.07	-0.68	-0.4
				norfloxacin	-0.26	-0.16	-0.01	-0.06	-0.3
				phenazone	-0.15	-0.02	-0.04	-0.2	-0.19
				phenindione	-0.25	-0.19	-0.09	-0.01	-0.26
				chloroquine	-0.29	-0.12	-0.11	-0.01	-0.43
				flunisolide	-0.28	-0.24	-0.06	-0.09	-0.17
				kawain	-0.25	-0.12	-0.17	-0.03	-0.1
				ergocalciferol	-0.23	-0.24	-0.18	-0.19	-0.41
				etanidazole	-0.29	-0.2	-0.13	-0.19	-0.25
				trioxysalen	-0.33	-0.2	-0.1	-0.05	-0.12
				sulfaquinoxaline	-0.43	-0.16	-0.04	-0.09	-0.09
				amrinone	-0.28	-0.14	-0.11	-0.13	-0.04
				(-)-atenolol	-0.29	-0.19	-0.06	-0.09	-0.27
				rolipram	-0.13	-0.21	-0.05	0.03	-0.14
				bephenium	-0.36	-0.17	-0.07	-0.1	-0.11
				bromopride	-0.25	-0.21	-0.11	-0.38	-0.55
				dropropizine	-0.32	-0.16	-0.08	-0.11	-0.13
				bumetanide	-0.22	-0.06	-0.14	-0.15	-0.19
				tolazamide	-0.2	-0.17	-0.08	-0.21	-0.48
				gabapentin	-0.29	-0.28	-0.09	-0.76	-0.24
				Prestwick-1085	-0.55	-0.22	-0.03	-0.07	-0.14
				2,6-dimethylpiperidine	-0.24	-0.14	-0.08	-0.15	-0.19
				chlorpromazine	-0.19	-0.33	-0.05	0.09	-0.15
				naftidrofuryl	-0.23	-0.24	-0.13	-0.18	-0.13
				oxantel	-0.2	-0.1	-0.06	-0.1	-0.11
				cyanocobalamin	-0.35	-0.17	-0.12	-0.1	-0.48
				doxylamine	-0.25	-0.15	0	-0.16	-0.21
				pheniramine	-0.32	0.01	-0.11	-0.19	-0.61
				mebeverine	-0.05	-0.12	-0.04	-0.3	-0.85
				triflusal	-0.31	-0.15	-0.07	-0.1	-0.05
				quinisocaine	-0.46	-0.27	0	0.01	-0.19
				ofloxacin	-0.25	-0.22	-0.16	-0.07	-0.48
				orphenadrine	-0.22	-0.2	0	-0.06	-0.32
				probenecid	-0.27	-0.15	-0.18	-0.16	-0.31
				cefalotin	-0.24	-0.18	-0.03	-0.31	-0.22
				etofenamate	-0.28	-0.23	-0.02	-0.13	-0.37
				spectinomycin	-0.13	-0.19	-0.13	-0.06	-0.25
				trichlormethiazide	-0.13	-0.11	-0.09	-0.94	-0.2
				monobenzone	-0.19	-0.26	-0.08	-0.39	-1
				benzylpenicillin	-0.23	-0.13	-0.16	-0.03	-0.35
				N6-methyladenosine	-0.14	-0.11	0	-0.45	-0.4
				acetylsalicylsalicylic acid	-0.19	-0.08	-0.09	-0.25	-0.23
				pyrantel	-0.27	-0.16	0	-0.1	-0.09
				ornidazole	-0.21	-0.22	-0.01	-0.05	-0.23
				clopamide	-0.19	-0.07	0	-0.33	-0.11
				galantamine	-0.25	-0.21	0	-0.2	-0.13
				glafenine	-0.12	-0.22	-0.01	-0.09	-0.31
				cefmetazole	-0.15	-0.05	-0.11	-0.02	-0.35
				benzthiazide	-0.19	-0.11	-0.02	-0.01	-0.33
				dihydroergotamine	-0.38	-0.19	0	-0.39	-0.6
				methyldopa	-0.24	-0.18	-0.04	-0.18	-0.42
				todralazine	-0.3	-0.14	-0.02	-0.16	-0.14
				allantoin	-0.18	-0.14	-0.13	-0.21	-0.38
				artemisinin	-0.19	-0.12	-0.02	-0.12	-0.06
				fenoterol	-0.17	-0.22	0	0.16	-0.3
				neostigmine	-0.19	-0.24	-0.21	-0.49	-0.11
				benperidol	-0.27	-0.18	0	-0.02	-0.17
				thiamazole	-0.27	-0.15	-0.1	-0.14	-0.16
				ramipril	-0.17	-0.25	-0.07	-0.18	-0.21
