# Supplementary material for: Drug repurposing for Alzheimer’s disease based on transcriptional profiling of human iPSC-derived cortical neurons
Source: Transl Psychiatry. 2019 Sep 6;9:220. doi: 10.1038/s41398-019-0555-x (PMC6731247; doi:10.1038/s41398-019-0555-x)
Supplement: Supplementary file 6 — Supplementary Table 5 [file 41398_2019_555_MOESM6_ESM.xlsx]

## Sheet: IPSChits-new
	rank	correl	prob	description	SERIES	SAMPLES
	1	0.97	1.32e-151	Fetal Brain	GSE33846	GSM837754
	2	0.93	1.88e-134	Fetal Brain	GSE18676	GSM463924
	3	0.93	1.63e-122	Fetal Brain	GSE7307	GSM175909
	4	0.95	5.7e-116	Fetal Brain	GSE30803	GSM774048
	6	0.99	5.1e-99	Fetal Brain	GSE7905	GSM194475
	8	0.91	3.9e-95	Cortex	GSE24598	GSM335938
	9	0.85	7.28e-101	Fetal Brain	GSE1133	GSM18945
	10	0.92	9.66e-88	Fetal Brain	GSE2361	GSM44691
	11	0.9	3.41e-89	iPSC neurons	GSE48611	GSM1182334
	12	0.85	7.76e-93	Accumbens	GSE3526	GSM80599
