# Supplementary material for: Drug repurposing for Alzheimer’s disease based on transcriptional profiling of human iPSC-derived cortical neurons
Source: Transl Psychiatry. 2019 Sep 6;9:220. doi: 10.1038/s41398-019-0555-x (PMC6731247; doi:10.1038/s41398-019-0555-x)
Supplement: Supplementary file 9 — Supplementary Table 6 [file 41398_2019_555_MOESM9_ESM.xlsx]

## Sheet: PWtotsPOSITIVE
19	TCA CYCLE AND RESPIRATORY ELECTRON TRANSPORT
18	METABOLISM OF PROTEINS
18	RESPIRATORY ELECTRON TRANSPORT
17	ALZHEIMERS DISEASE
17	PARKINSONS DISEASE
17	HIV INFECTION
17	RESPIRATORY ELECTRON TRANSPORT ATP SYNTHESIS BY CHEMIOSMOTIC COUPLING AND HEAT PRODUCTION B
16	OXIDATIVE PHOSPHORYLATION
16	TRANSLATION
16	HOST INTERACTIONS OF HIV FACTORS
15	RIBOSOME
15	SRP DEPENDENT COTRANSLATIONAL PROTEIN TARGETING TO MEMBRANE
14	PEPTIDE CHAIN ELONGATION
14	METABOLISM OF MRNA
14	METABOLISM OF RNA
13	HUNTINGTONS DISEASE
13	PROCESSING OF CAPPED INTRON CONTAINING PRE MRNA
13	3 UTR MEDIATED TRANSLATIONAL REGULATION
13	INFLUENZA LIFE CYCLE
13	INFLUENZA VIRAL RNA TRANSCRIPTION AND REPLICATION
12	ORC1 REMOVAL FROM CHROMATIN
12	ACTIVATION OF THE MRNA UPON BINDING OF THE CAP BINDING COMPLEX AND EIFS AND SUBSEQUENT BIND
12	CELL CYCLE CHECKPOINTS
12	G1 S TRANSITION
12	ASSEMBLY OF THE PRE REPLICATIVE COMPLEX
12	APC C CDC20 MEDIATED DEGRADATION OF MITOTIC PROTEINS
12	NONSENSE MEDIATED DECAY ENHANCED BY THE EXON JUNCTION COMPLEX
12	ANTIGEN PROCESSING UBIQUITINATION PROTEASOME DEGRADATION
12	S PHASE
11	FORMATION OF THE TERNARY COMPLEX AND SUBSEQUENTLY THE 43S COMPLEX
11	ER PHAGOSOME PATHWAY
11	CELL CYCLE
11	SIGNALING BY THE B CELL RECEPTOR BCR
11	REGULATION OF ORNITHINE DECARBOXYLASE ODC
11	CELL CYCLE MITOTIC
11	MRNA PROCESSING
11	CLASS I MHC MEDIATED ANTIGEN PROCESSING PRESENTATION
11	VIF MEDIATED DEGRADATION OF APOBEC3G
10	SPLICEOSOME
10	SIGNALING BY WNT
10	ANTIGEN PROCESSING CROSS PRESENTATION
10	DOWNSTREAM SIGNALING EVENTS OF B CELL RECEPTOR BCR
10	ACTIVATION OF NF KAPPAB IN B CELLS
10	METABOLISM OF AMINO ACIDS AND DERIVATIVES
10	REGULATION OF APOPTOSIS
10	CYCLIN E ASSOCIATED EVENTS DURING G1 S TRANSITION
10	MRNA SPLICING
10	SYNTHESIS OF DNA
10	MITOTIC G1 G1 S PHASES
10	REGULATION OF MITOTIC CELL CYCLE
10	REGULATION OF MRNA STABILITY BY PROTEINS THAT BIND AU RICH ELEMENTS
10	APOPTOSIS
10	LATE PHASE OF HIV LIFE CYCLE
10	APC C CDH1 MEDIATED DEGRADATION OF CDC20 AND OTHER APC C CDH1 TARGETED PROTEINS IN LATE MIT
10	AUTODEGRADATION OF CDH1 BY CDH1 APC C
9	PROTEASOME
9	CARDIAC MUSCLE CONTRACTION
9	CROSS PRESENTATION OF SOLUBLE EXOGENOUS ANTIGENS ENDOSOMES
9	P53 INDEPENDENT G1 S DNA DAMAGE CHECKPOINT
9	CDK MEDIATED PHOSPHORYLATION AND REMOVAL OF CDC6
9	M G1 TRANSITION
9	MRNA SPLICING MINOR PATHWAY
9	AUTODEGRADATION OF THE E3 UBIQUITIN LIGASE COP1
9	MITOTIC M M G1 PHASES
9	DESTABILIZATION OF MRNA BY AUF1 HNRNP D0
9	HIV LIFE CYCLE
9	INTERACTIONS OF VPR WITH HOST CELLULAR PROTEINS
9	SCF BETA TRCP MEDIATED DEGRADATION OF EMI1
8	P53 DEPENDENT G1 DNA DAMAGE RESPONSE
8	PROTEIN FOLDING
8	MUSCLE CONTRACTION
8	FORMATION OF RNA POL II ELONGATION COMPLEX
8	ELONGATION ARREST AND RECOVERY
8	CDT1 ASSOCIATION WITH THE CDC6 ORC ORIGIN COMPLEX
8	SMOOTH MUSCLE CONTRACTION
8	ADAPTIVE IMMUNE SYSTEM
8	SCFSKP2 MEDIATED DEGRADATION OF P27 P21
7	UBIQUITIN MEDIATED PROTEOLYSIS
7	VASOPRESSIN REGULATED WATER REABSORPTION
7	METABOLISM OF NON CODING RNA
7	RNA POL II TRANSCRIPTION
7	TRANSCRIPTION
7	UNFOLDED PROTEIN RESPONSE
7	RNA POL II PRE TRANSCRIPTION EVENTS
7	FORMATION OF THE HIV1 EARLY ELONGATION COMPLEX
7	GLUCOSE METABOLISM
6	RNA POLYMERASE
6	PYRUVATE METABOLISM AND CITRIC ACID TCA CYCLE
6	RESPONSE TO ELEVATED PLATELET CYTOSOLIC CA2
6	GLYCOLYSIS
6	TRNA AMINOACYLATION
6	AXON GUIDANCE
6	ACTIVATION OF CHAPERONE GENES BY XBP1S
6	DNA REPLICATION
5	PYRIMIDINE METABOLISM
5	PYRUVATE METABOLISM
5	DNA REPLICATION
5	ENDOCYTOSIS
5	PATHWAYS IN CANCER
5	INHIBITION OF THE PROTEOLYTIC ACTIVITY OF APC C REQUIRED FOR THE ONSET OF ANAPHASE BY MITOT
5	DEVELOPMENTAL BIOLOGY
5	DOWNREGULATION OF ERBB2 ERBB3 SIGNALING
5	CASPASE MEDIATED CLEAVAGE OF CYTOSKELETAL PROTEINS
5	GLUCONEOGENESIS
5	RNA POL II TRANSCRIPTION PRE INITIATION AND PROMOTER OPENING
5	PREFOLDIN MEDIATED TRANSFER OF SUBSTRATE TO CCT TRIC
5	POST CHAPERONIN TUBULIN FOLDING PATHWAY
5	METABOLISM OF NUCLEOTIDES
5	GOLGI ASSOCIATED VESICLE BIOGENESIS
5	DEADENYLATION DEPENDENT MRNA DECAY
5	PYRUVATE METABOLISM
5	IONOTROPIC ACTIVITY OF KAINATE RECEPTORS
5	IRON UPTAKE AND TRANSPORT
5	CLEAVAGE OF GROWING TRANSCRIPT IN THE TERMINATION REGION
5	ABORTIVE ELONGATION OF HIV1 TRANSCRIPT IN THE ABSENCE OF TAT
5	IMMUNE SYSTEM
5	APC CDC20 MEDIATED DEGRADATION OF NEK2A
4	AMINOACYL TRNA BIOSYNTHESIS
4	BIOSYNTHESIS OF UNSATURATED FATTY ACIDS
4	MAPK SIGNALING PATHWAY
4	FOCAL ADHESION
4	INSULIN SIGNALING PATHWAY
4	VIBRIO CHOLERAE INFECTION
4	RNA POL I TRANSCRIPTION TERMINATION
4	GAP JUNCTION DEGRADATION
4	MITOCHONDRIAL PROTEIN IMPORT
4	SYNTHESIS OF PIPS AT THE EARLY ENDOSOME MEMBRANE
4	ENOS ACTIVATION AND REGULATION
4	REGULATORY RNA PATHWAYS
4	TRANSPORT OF MATURE TRANSCRIPT TO CYTOPLASM
4	RNA POL III TRANSCRIPTION
4	MRNA CAPPING
4	MITOCHONDRIAL TRNA AMINOACYLATION
4	CYTOSOLIC TRNA AMINOACYLATION
4	DIABETES PATHWAYS
4	FORMATION OF TUBULIN FOLDING INTERMEDIATES BY CCT TRIC
4	SEMAPHORIN INTERACTIONS
4	PURINE CATABOLISM
4	DNA REPAIR
4	FATTY ACID TRIACYLGLYCEROL AND KETONE BODY METABOLISM
4	TRAF6 MEDIATED INDUCTION OF NFKB AND MAP KINASES UPON TLR7 8 OR 9 ACTIVATION
4	E2F MEDIATED REGULATION OF DNA REPLICATION
4	PURINE METABOLISM
4	RNA POL III TRANSCRIPTION INITIATION FROM TYPE 3 PROMOTER
4	APC C CDC20 MEDIATED DEGRADATION OF CYCLIN B
4	CONVERSION FROM APC C CDC20 TO APC C CDH1 IN LATE ANAPHASE
4	PHOSPHORYLATION OF THE APC C
4	RNA POL III CHAIN ELONGATION
3	GLYCOLYSIS GLUCONEOGENESIS
3	STEROID BIOSYNTHESIS
3	PURINE METABOLISM
3	TYROSINE METABOLISM
3	PHENYLALANINE METABOLISM
3	SELENOAMINO ACID METABOLISM
3	GLUTATHIONE METABOLISM
3	NICOTINATE AND NICOTINAMIDE METABOLISM
3	TERPENOID BACKBONE BIOSYNTHESIS
3	LIMONENE AND PINENE DEGRADATION
3	NUCLEOTIDE EXCISION REPAIR
3	CELL CYCLE
3	SNARE INTERACTIONS IN VESICULAR TRANSPORT
3	LYSOSOME
3	NOTCH SIGNALING PATHWAY
3	ADHERENS JUNCTION
3	GNRH SIGNALING PATHWAY
3	CHRONIC MYELOID LEUKEMIA
3	RNA POL III TRANSCRIPTION INITIATION FROM TYPE 2 PROMOTER
3	MEMBRANE TRAFFICKING
3	TRANS GOLGI NETWORK VESICLE BUDDING
3	GRB2 EVENTS IN ERBB2 SIGNALING
3	RORA ACTIVATES CIRCADIAN EXPRESSION
3	CIRCADIAN REPRESSION OF EXPRESSION BY REV ERBA
3	SIGNALING BY NOTCH1
3	TRIGLYCERIDE BIOSYNTHESIS
3	SYNTHESIS OF PIPS AT THE GOLGI MEMBRANE
3	SYNTHESIS OF PA
3	OXYGEN DEPENDENT PROLINE HYDROXYLATION OF HYPOXIA INDUCIBLE FACTOR ALPHA
3	TRANSCRIPTIONAL ACTIVITY OF SMAD2 SMAD3 SMAD4 HETEROTRIMER
3	PI METABOLISM
3	RETROGRADE NEUROTROPHIN SIGNALLING
3	EGFR DOWNREGULATION
3	BASIGIN INTERACTIONS
3	AKT PHOSPHORYLATES TARGETS IN THE CYTOSOL
3	GENERIC TRANSCRIPTION PATHWAY
3	P75NTR RECRUITS SIGNALLING COMPLEXES
3	TRANSMISSION ACROSS CHEMICAL SYNAPSES
3	INTEGRIN CELL SURFACE INTERACTIONS
3	DARPP 32 EVENTS
3	STRIATED MUSCLE CONTRACTION
3	CITRIC ACID CYCLE TCA CYCLE
3	PERK REGULATED GENE EXPRESSION
3	ACTIVATION OF GENES BY ATF4
3	MRNA 3 END PROCESSING
3	FORMATION OF TRANSCRIPTION COUPLED NER TC NER REPAIR COMPLEX
3	AMINO ACID AND OLIGOPEPTIDE SLC TRANSPORTERS
3	ACTIVATED TAK1 MEDIATES P38 MAPK ACTIVATION
3	L1CAM INTERACTIONS
3	METABOLISM OF LIPIDS AND LIPOPROTEINS
3	INTERACTION BETWEEN L1 AND ANKYRINS
3	ASPARAGINE N LINKED GLYCOSYLATION
3	CIRCADIAN CLOCK
3	REGULATION OF IFNG SIGNALING
3	INTERFERON GAMMA SIGNALING
3	PKB MEDIATED EVENTS
3	METABOLISM OF CARBOHYDRATES
3	RNA POL III TRANSCRIPTION TERMINATION
3	FORMATION OF ATP BY CHEMIOSMOTIC COUPLING
3	THE ROLE OF NEF IN HIV1 REPLICATION AND DISEASE PATHOGENESIS
3	ACTIVATION OF BH3 ONLY PROTEINS
3	CHOLESTEROL BIOSYNTHESIS
3	RNA POL I TRANSCRIPTION INITIATION
2	CITRATE CYCLE TCA CYCLE
2	PENTOSE PHOSPHATE PATHWAY
2	FATTY ACID METABOLISM
2	HISTIDINE METABOLISM
2	BETA ALANINE METABOLISM
2	LINOLEIC ACID METABOLISM
2	PROPANOATE METABOLISM
2	ONE CARBON POOL BY FOLATE
2	RIBOFLAVIN METABOLISM
2	FOLATE BIOSYNTHESIS
2	METABOLISM OF XENOBIOTICS BY CYTOCHROME P450
2	RNA DEGRADATION
2	BASAL TRANSCRIPTION FACTORS
2	NON HOMOLOGOUS END JOINING
2	ERBB SIGNALING PATHWAY
2	OOCYTE MEIOSIS
2	REGULATION OF AUTOPHAGY
2	PEROXISOME
2	WNT SIGNALING PATHWAY
2	VEGF SIGNALING PATHWAY
2	ECM RECEPTOR INTERACTION
2	B CELL RECEPTOR SIGNALING PATHWAY
2	NEUROTROPHIN SIGNALING PATHWAY
2	MELANOGENESIS
2	ADIPOCYTOKINE SIGNALING PATHWAY
2	TYPE II DIABETES MELLITUS
2	EPITHELIAL CELL SIGNALING IN HELICOBACTER PYLORI INFECTION
2	RENAL CELL CARCINOMA
2	PROSTATE CANCER
2	THYROID CANCER
2	SIGNALLING BY NGF
2	INSULIN RECEPTOR RECYCLING
2	SIGNALING BY SCF KIT
2	TRIF MEDIATED TLR3 SIGNALING
2	CELL CELL COMMUNICATION
2	NEGATIVE REGULATION OF FGFR SIGNALING
2	NEF MEDIATES DOWN MODULATION OF CELL SURFACE RECEPTORS BY RECRUITING THEM TO CLATHRIN ADAPT
2	METABOLISM OF VITAMINS AND COFACTORS
2	SIGNALING BY ERBB4
2	SIGNALING BY CONSTITUTIVELY ACTIVE EGFR
2	PI3K EVENTS IN ERBB2 SIGNALING
2	NUCLEAR SIGNALING BY ERBB4
2	PPARA ACTIVATES GENE EXPRESSION
2	PRE NOTCH TRANSCRIPTION AND TRANSLATION
2	SIGNALING BY NOTCH4
2	YAP1 AND WWTR1 TAZ STIMULATED GENE EXPRESSION
2	NOTCH1 INTRACELLULAR DOMAIN REGULATES TRANSCRIPTION
2	SIGNALLING TO RAS
2	NGF SIGNALLING VIA TRKA FROM THE PLASMA MEMBRANE
2	SIGNALING BY FGFR IN DISEASE
2	SYNTHESIS OF PIPS AT THE LATE ENDOSOME MEMBRANE
2	DOWNREGULATION OF SMAD2 3 SMAD4 TRANSCRIPTIONAL ACTIVITY
2	APOPTOSIS INDUCED DNA FRAGMENTATION
2	MHC CLASS II ANTIGEN PRESENTATION
2	MICRORNA MIRNA BIOGENESIS
2	NEGATIVE REGULATION OF THE PI3K AKT NETWORK
2	FATTY ACYL COA BIOSYNTHESIS
2	P75NTR SIGNALS VIA NFKB
2	XENOBIOTICS
2	SLBP DEPENDENT PROCESSING OF REPLICATION DEPENDENT HISTONE PRE MRNAS
2	NEURONAL SYSTEM
2	NFKB IS ACTIVATED AND SIGNALS SURVIVAL
2	NEUROTRANSMITTER RELEASE CYCLE
2	P75 NTR RECEPTOR MEDIATED SIGNALLING
2	AMINO ACID TRANSPORT ACROSS THE PLASMA MEMBRANE
2	METABOLISM OF POLYAMINES
2	RECRUITMENT OF MITOTIC CENTROSOME PROTEINS AND COMPLEXES
2	LOSS OF NLP FROM MITOTIC CENTROSOMES
2	NEUROTRANSMITTER RECEPTOR BINDING AND DOWNSTREAM TRANSMISSION IN THE POSTSYNAPTIC CELL
2	G PROTEIN ACTIVATION
2	G1 PHASE
2	TRANSCRIPTION COUPLED NER TC NER
2	NUCLEOTIDE EXCISION REPAIR
2	REGULATION OF INSULIN SECRETION BY GLUCAGON LIKE PEPTIDE1
2	TRAFFICKING OF AMPA RECEPTORS
2	NCAM SIGNALING FOR NEURITE OUT GROWTH
2	G ALPHA1213 SIGNALLING EVENTS
2	TRAFFICKING OF GLUR2 CONTAINING AMPA RECEPTORS
2	CYCLIN A B1 ASSOCIATED EVENTS DURING G2 M TRANSITION
2	CD28 CO STIMULATION
2	SEMA3A PAK DEPENDENT AXON REPULSION
2	SEMA4D IN SEMAPHORIN SIGNALING
2	SEMA4D INDUCED CELL MIGRATION AND GROWTH CONE COLLAPSE
2	LYSOSOME VESICLE BIOGENESIS
2	G BETA GAMMA SIGNALLING THROUGH PI3KGAMMA
2	SIGNALING BY ROBO RECEPTOR
2	CD28 DEPENDENT PI3K AKT SIGNALING
2	TRANSPORT OF INORGANIC CATIONS ANIONS AND AMINO ACIDS OLIGOPEPTIDES
2	DOUBLE STRAND BREAK REPAIR
2	RAS ACTIVATION UOPN CA2 INFUX THROUGH NMDA RECEPTOR
2	MRNA DECAY BY 3 TO 5 EXORIBONUCLEASE
2	BILE SALT AND ORGANIC ANION SLC TRANSPORTERS
2	CREB PHOSPHORYLATION THROUGH THE ACTIVATION OF CAMKII
2	PI 3K CASCADE
2	MAP KINASE ACTIVATION IN TLR CASCADE
2	ACTIVATION OF KAINATE RECEPTORS UPON GLUTAMATE BINDING
2	JNK C JUN KINASES PHOSPHORYLATION AND ACTIVATION MEDIATED BY ACTIVATED HUMAN TAK1
2	REGULATION OF RHEB GTPASE ACTIVITY BY AMPK
2	CHROMOSOME MAINTENANCE
2	SIGNALING BY ILS
2	SIGNAL TRANSDUCTION BY L1
2	HIGHLY CALCIUM PERMEABLE POSTSYNAPTIC NICOTINIC ACETYLCHOLINE RECEPTORS
2	PRESYNAPTIC NICOTINIC ACETYLCHOLINE RECEPTORS
2	RECYCLING PATHWAY OF L1
2	IL1 SIGNALING
2	GABA SYNTHESIS RELEASE REUPTAKE AND DEGRADATION
2	DESTABILIZATION OF MRNA BY BRF1
2	DESTABILIZATION OF MRNA BY KSRP
2	DESTABILIZATION OF MRNA BY TRISTETRAPROLIN TTP
2	GABA RECEPTOR ACTIVATION
2	NFKB AND MAP KINASES ACTIVATION MEDIATED BY TLR4 SIGNALING REPERTOIRE
2	TRANSFERRIN ENDOCYTOSIS AND RECYCLING
2	TRANSCRIPTIONAL REGULATION OF WHITE ADIPOCYTE DIFFERENTIATION
2	SIGNALING BY NOTCH
2	SYNTHESIS OF VERY LONG CHAIN FATTY ACYL COAS
2	NEP NS2 INTERACTS WITH THE CELLULAR EXPORT MACHINERY
2	TRANSPORT OF RIBONUCLEOPROTEINS INTO THE HOST NUCLEUS
2	ACTIVATION OF ATR IN RESPONSE TO REPLICATION STRESS
2	MYD88 MAL CASCADE INITIATED ON PLASMA MEMBRANE
2	REGULATION OF GLUCOKINASE BY GLUCOKINASE REGULATORY PROTEIN
2	LIPOPROTEIN METABOLISM
2	G1 S SPECIFIC TRANSCRIPTION
2	SIGNALING BY TGF BETA RECEPTOR COMPLEX
2	GLUTATHIONE CONJUGATION
2	MTORC1 MEDIATED SIGNALLING
2	NOD1 2 SIGNALING PATHWAY
2	CYTOKINE SIGNALING IN IMMUNE SYSTEM
2	MEIOTIC SYNAPSIS
2	PIP3 ACTIVATES AKT SIGNALING
2	TANDEM PORE DOMAIN POTASSIUM CHANNELS
2	POTASSIUM CHANNELS
2	EXTENSION OF TELOMERES
2	G2 M CHECKPOINTS
2	DNA STRAND ELONGATION
2	INTRINSIC PATHWAY FOR APOPTOSIS
1	FRUCTOSE AND MANNOSE METABOLISM
1	ALANINE ASPARTATE AND GLUTAMATE METABOLISM
1	GLYCINE SERINE AND THREONINE METABOLISM
1	VALINE LEUCINE AND ISOLEUCINE BIOSYNTHESIS
1	ARGININE AND PROLINE METABOLISM
1	O GLYCAN BIOSYNTHESIS
1	GLYCEROLIPID METABOLISM
1	INOSITOL PHOSPHATE METABOLISM
1	GLYCEROPHOSPHOLIPID METABOLISM
1	GLYOXYLATE AND DICARBOXYLATE METABOLISM
1	RETINOL METABOLISM
1	SULFUR METABOLISM
1	PROTEIN EXPORT
1	PPAR SIGNALING PATHWAY
1	MISMATCH REPAIR
1	MTOR SIGNALING PATHWAY
1	APOPTOSIS
1	VASCULAR SMOOTH MUSCLE CONTRACTION
1	DORSO VENTRAL AXIS FORMATION
1	HEDGEHOG SIGNALING PATHWAY
1	TGF BETA SIGNALING PATHWAY
1	CELL ADHESION MOLECULES CAMS
1	TIGHT JUNCTION
1	GAP JUNCTION
1	COMPLEMENT AND COAGULATION CASCADES
1	RENIN ANGIOTENSIN SYSTEM
1	NOD LIKE RECEPTOR SIGNALING PATHWAY
1	RIG I LIKE RECEPTOR SIGNALING PATHWAY
1	CYTOSOLIC DNA SENSING PATHWAY
1	JAK STAT SIGNALING PATHWAY
1	HEMATOPOIETIC CELL LINEAGE
1	T CELL RECEPTOR SIGNALING PATHWAY
1	FC EPSILON RI SIGNALING PATHWAY
1	FC GAMMA R MEDIATED PHAGOCYTOSIS
1	LONG TERM DEPRESSION
1	REGULATION OF ACTIN CYTOSKELETON
1	PROGESTERONE MEDIATED OOCYTE MATURATION
1	ALDOSTERONE REGULATED SODIUM REABSORPTION
1	AMYOTROPHIC LATERAL SCLEROSIS ALS
1	COLORECTAL CANCER
1	GLIOMA
1	MELANOMA
1	ACUTE MYELOID LEUKEMIA
1	NON SMALL CELL LUNG CANCER
1	PRIMARY IMMUNODEFICIENCY
1	VIRAL MYOCARDITIS
1	GLYCOGEN BREAKDOWN GLYCOGENOLYSIS
1	SIGNALING BY RHO GTPASES
1	CTNNB1 PHOSPHORYLATION CASCADE
1	COPI MEDIATED TRANSPORT
1	DAG AND IP3 SIGNALING
1	SPRY REGULATION OF FGF SIGNALING
1	GROWTH HORMONE RECEPTOR SIGNALING
1	TETRAHYDROBIOPTERIN BH4 SYNTHESIS RECYCLING SALVAGE AND REGULATION
1	MEIOSIS
1	REGULATION OF KIT SIGNALING
1	BOTULINUM NEUROTOXICITY
1	PROTEOLYTIC CLEAVAGE OF SNARE COMPLEX PROTEINS
1	O LINKED GLYCOSYLATION OF MUCINS
1	ANTIVIRAL MECHANISM BY IFN STIMULATED GENES
1	SIGNALING BY ERBB2
1	TERMINATION OF O GLYCAN BIOSYNTHESIS
1	SIGNALING BY EGFR IN CANCER
1	PI3K EVENTS IN ERBB4 SIGNALING
1	SHC1 EVENTS IN ERBB4 SIGNALING
1	ACTIVATED NOTCH1 TRANSMITS SIGNAL TO THE NUCLEUS
1	SIGNALING BY NOTCH2
1	PRE NOTCH EXPRESSION AND PROCESSING
1	EXTRACELLULAR MATRIX ORGANIZATION
1	PRE NOTCH PROCESSING IN GOLGI
1	SIGNALING BY NOTCH3
1	INSULIN RECEPTOR SIGNALLING CASCADE
1	SIGNALING BY BMP
1	CELL SURFACE INTERACTIONS AT THE VASCULAR WALL
1	SIGNALLING TO ERKS
1	P38MAPK EVENTS
1	DOWNREGULATION OF TGF BETA RECEPTOR SIGNALING
1	COLLAGEN FORMATION
1	SMAD2 SMAD3 SMAD4 HETEROTRIMER REGULATES TRANSCRIPTION
1	REGULATION OF HYPOXIA INDUCIBLE FACTOR HIF BY OXYGEN
1	TGF BETA RECEPTOR SIGNALING ACTIVATES SMADS
1	CS DS DEGRADATION
1	HYALURONAN UPTAKE AND DEGRADATION
1	SYNTHESIS OF PIPS AT THE PLASMA MEMBRANE
1	HYALURONAN METABOLISM
1	SIGNALING BY FGFR1 FUSION MUTANTS
1	LATENT INFECTION OF HOMO SAPIENS WITH MYCOBACTERIUM TUBERCULOSIS
1	GLYCOSAMINOGLYCAN METABOLISM
1	SIGNALING BY FGFR MUTANTS
1	GLYCEROPHOSPHOLIPID BIOSYNTHESIS
1	A TETRASACCHARIDE LINKER SEQUENCE IS REQUIRED FOR GAG SYNTHESIS
1	VEGF LIGAND RECEPTOR INTERACTIONS
1	NUCLEAR EVENTS KINASE AND TRANSCRIPTION FACTOR ACTIVATION
1	ERKS ARE INACTIVATED
1	PI3K AKT ACTIVATION
1	REGULATION OF PYRUVATE DEHYDROGENASE PDH COMPLEX
1	PHOSPHORYLATION OF CD3 AND TCR ZETA CHAINS
1	GLUTAMATE NEUROTRANSMITTER RELEASE CYCLE
1	ERK MAPK TARGETS
1	RNA POL I TRANSCRIPTION
1	E2F ENABLED INHIBITION OF PRE REPLICATION COMPLEX FORMATION
1	BASE FREE SUGAR PHOSPHATE REMOVAL VIA THE SINGLE NUCLEOTIDE REPLACEMENT PATHWAY
1	NRAGE SIGNALS DEATH THROUGH JNK
1	NRIF SIGNALS CELL DEATH FROM THE NUCLEUS
1	CELL DEATH SIGNALLING VIA NRAGE NRIF AND NADE
1	MITOCHONDRIAL FATTY ACID BETA OXIDATION
1	DOPAMINE NEUROTRANSMITTER RELEASE CYCLE
1	CA DEPENDENT EVENTS
1	ACETYLCHOLINE NEUROTRANSMITTER RELEASE CYCLE
1	NOREPINEPHRINE NEUROTRANSMITTER RELEASE CYCLE
1	PLC BETA MEDIATED EVENTS
1	GRB2 SOS PROVIDES LINKAGE TO MAPK SIGNALING FOR INTERGRINS
1	ACETYLCHOLINE BINDING AND DOWNSTREAM EVENTS
1	ABC FAMILY PROTEINS MEDIATED TRANSPORT
1	INTEGRIN ALPHAIIB BETA3 SIGNALING
1	INSULIN SYNTHESIS AND PROCESSING
1	HOMOLOGOUS RECOMBINATION REPAIR OF REPLICATION INDEPENDENT DOUBLE STRAND BREAKS
1	GLUCAGON SIGNALING IN METABOLIC REGULATION
1	ASSOCIATION OF TRIC CCT WITH TARGET PROTEINS DURING BIOSYNTHESIS
1	PROCESSING OF CAPPED INTRONLESS PRE MRNA
1	POL SWITCHING
1	NCAM1 INTERACTIONS
1	REGULATION OF INSULIN SECRETION
1	INHIBITION OF INSULIN SECRETION BY ADRENALINE NORADRENALINE
1	TRANSPORT OF MATURE MRNA DERIVED FROM AN INTRONLESS TRANSCRIPT
1	EICOSANOID LIGAND BINDING RECEPTORS
1	GLUCAGON TYPE LIGAND RECEPTORS
1	FANCONI ANEMIA PATHWAY
1	ADP SIGNALLING THROUGH P2RY1
1	G BETA GAMMA SIGNALLING THROUGH PLC BETA
1	ADHERENS JUNCTIONS INTERACTIONS
1	CRMPS IN SEMA3A SIGNALING
1	OTHER SEMAPHORIN INTERACTIONS
1	ACTIVATION OF RAC
1	PURINE SALVAGE
1	CD28 DEPENDENT VAV1 PATHWAY
1	SEMA3A PLEXIN REPULSION SIGNALING BY INHIBITING INTEGRIN ADHESION
1	G ALPHA S SIGNALLING EVENTS
1	TIGHT JUNCTION INTERACTIONS
1	CTLA4 INHIBITORY SIGNALING
1	BRANCHED CHAIN AMINO ACID CATABOLISM
1	REPAIR SYNTHESIS FOR GAP FILLING BY DNA POL IN TC NER
1	MRNA DECAY BY 5 TO 3 EXORIBONUCLEASE
1	ACTIVATION OF NMDA RECEPTOR UPON GLUTAMATE BINDING AND POSTSYNAPTIC EVENTS
1	CREB PHOSPHORYLATION THROUGH THE ACTIVATION OF RAS
1	POST NMDA RECEPTOR ACTIVATION EVENTS
1	UNBLOCKING OF NMDA RECEPTOR GLUTAMATE BINDING AND ACTIVATION
1	THROMBOXANE SIGNALLING THROUGH TP RECEPTOR
1	CELL EXTRACELLULAR MATRIX INTERACTIONS
1	ADP SIGNALLING THROUGH P2RY12
1	CELL JUNCTION ORGANIZATION
1	FRS2 MEDIATED CASCADE
1	DOWNSTREAM SIGNALING OF ACTIVATED FGFR
1	MYOGENESIS
1	ACTIVATION OF THE AP1 FAMILY OF TRANSCRIPTION FACTORS
1	MAPK TARGETS NUCLEAR EVENTS MEDIATED BY MAP KINASES
1	SYNTHESIS AND INTERCONVERSION OF NUCLEOTIDE DI AND TRIPHOSPHATES
1	RNA POL I RNA POL III AND MITOCHONDRIAL TRANSCRIPTION
1	SHC MEDIATED CASCADE
1	MITOTIC G2 G2 M PHASES
1	POST TRANSLATIONAL PROTEIN MODIFICATION
1	DEPOSITION OF NEW CENPA CONTAINING NUCLEOSOMES AT THE CENTROMERE
1	DCC MEDIATED ATTRACTIVE SIGNALING
1	CALNEXIN CALRETICULIN CYCLE
1	N GLYCAN TRIMMING IN THE ER AND CALNEXIN CALRETICULIN CYCLE
1	IL RECEPTOR SHC SIGNALING
1	RAP1 SIGNALLING
1	SIGNAL REGULATORY PROTEIN SIRP FAMILY INTERACTIONS
1	PROSTACYCLIN SIGNALLING THROUGH PROSTACYCLIN RECEPTOR
1	GABA A RECEPTOR ACTIVATION
1	INHIBITION OF VOLTAGE GATED CA2 CHANNELS VIA GBETA GAMMA SUBUNITS
1	ION TRANSPORT BY P TYPE ATPASES
1	INTERFERON ALPHA BETA SIGNALING
1	ION CHANNEL TRANSPORT
1	LIGAND GATED ION CHANNEL TRANSPORT
1	IL 2 SIGNALING
1	IL 6 SIGNALING
1	PLATELET AGGREGATION PLUG FORMATION
1	INHIBITION OF REPLICATION INITIATION OF DAMAGED DNA BY RB1 E2F1
1	HORMONE SENSITIVE LIPASE HSL MEDIATED TRIACYLGLYCEROL HYDROLYSIS
1	SIGNALING BY INSULIN RECEPTOR
1	SOS MEDIATED SIGNALLING
1	LIPID DIGESTION MOBILIZATION AND TRANSPORT
1	EARLY PHASE OF HIV LIFE CYCLE
1	VIRAL MESSENGER RNA SYNTHESIS
1	UNWINDING OF DNA
1	INNATE IMMUNE SYSTEM
1	MITOTIC PROMETAPHASE
1	CHYLOMICRON MEDIATED LIPID TRANSPORT
1	ACTIVATED TLR4 SIGNALLING
1	CYTOSOLIC SULFONATION OF SMALL MOLECULES
1	INTEGRATION OF PROVIRUS
1	PHASE II CONJUGATION
1	TOLL RECEPTOR CASCADES
1	NUCLEOTIDE BINDING DOMAIN LEUCINE RICH REPEAT CONTAINING RECEPTOR NLR SIGNALING PATHWAYS
1	PLATELET ACTIVATION SIGNALING AND AGGREGATION
1	FGFR LIGAND BINDING AND ACTIVATION
1	FGFR4 LIGAND BINDING AND ACTIVATION
1	SIGNALING BY FGFR
1	FGFR1 LIGAND BINDING AND ACTIVATION
1	PYRIMIDINE METABOLISM
1	PI3K CASCADE
1	APOPTOTIC EXECUTION PHASE
0	PENTOSE AND GLUCURONATE INTERCONVERSIONS
0	GALACTOSE METABOLISM
0	ASCORBATE AND ALDARATE METABOLISM
0	PRIMARY BILE ACID BIOSYNTHESIS
0	STEROID HORMONE BIOSYNTHESIS
0	CYSTEINE AND METHIONINE METABOLISM
0	VALINE LEUCINE AND ISOLEUCINE DEGRADATION
0	LYSINE DEGRADATION
0	TRYPTOPHAN METABOLISM
0	TAURINE AND HYPOTAURINE METABOLISM
0	STARCH AND SUCROSE METABOLISM
0	N GLYCAN BIOSYNTHESIS
0	OTHER GLYCAN DEGRADATION
0	AMINO SUGAR AND NUCLEOTIDE SUGAR METABOLISM
0	GLYCOSAMINOGLYCAN DEGRADATION
0	GLYCOSAMINOGLYCAN BIOSYNTHESIS CHONDROITIN SULFATE
0	GLYCOSAMINOGLYCAN BIOSYNTHESIS KERATAN SULFATE
0	GLYCOSAMINOGLYCAN BIOSYNTHESIS HEPARAN SULFATE
0	GLYCOSYLPHOSPHATIDYLINOSITOL GPI ANCHOR BIOSYNTHESIS
0	ETHER LIPID METABOLISM
0	ARACHIDONIC ACID METABOLISM
0	ALPHA LINOLENIC ACID METABOLISM
0	SPHINGOLIPID METABOLISM
0	GLYCOSPHINGOLIPID BIOSYNTHESIS LACTO AND NEOLACTO SERIES
0	GLYCOSPHINGOLIPID BIOSYNTHESIS GLOBO SERIES
0	GLYCOSPHINGOLIPID BIOSYNTHESIS GANGLIO SERIES
0	BUTANOATE METABOLISM
0	PANTOTHENATE AND COA BIOSYNTHESIS
0	PORPHYRIN AND CHLOROPHYLL METABOLISM
0	NITROGEN METABOLISM
0	DRUG METABOLISM CYTOCHROME P450
0	DRUG METABOLISM OTHER ENZYMES
0	ABC TRANSPORTERS
0	BASE EXCISION REPAIR
0	HOMOLOGOUS RECOMBINATION
0	CALCIUM SIGNALING PATHWAY
0	CYTOKINE CYTOKINE RECEPTOR INTERACTION
0	CHEMOKINE SIGNALING PATHWAY
0	PHOSPHATIDYLINOSITOL SIGNALING SYSTEM
0	NEUROACTIVE LIGAND RECEPTOR INTERACTION
0	P53 SIGNALING PATHWAY
0	AXON GUIDANCE
0	ANTIGEN PROCESSING AND PRESENTATION
0	TOLL LIKE RECEPTOR SIGNALING PATHWAY
0	NATURAL KILLER CELL MEDIATED CYTOTOXICITY
0	LEUKOCYTE TRANSENDOTHELIAL MIGRATION
0	INTESTINAL IMMUNE NETWORK FOR IGA PRODUCTION
0	CIRCADIAN RHYTHM MAMMAL
0	LONG TERM POTENTIATION
0	OLFACTORY TRANSDUCTION
0	TASTE TRANSDUCTION
0	TYPE I DIABETES MELLITUS
0	MATURITY ONSET DIABETES OF THE YOUNG
0	PROXIMAL TUBULE BICARBONATE RECLAMATION
0	PRION DISEASES
0	PATHOGENIC ESCHERICHIA COLI INFECTION
0	LEISHMANIA INFECTION
0	PANCREATIC CANCER
0	ENDOMETRIAL CANCER
0	BASAL CELL CARCINOMA
0	BLADDER CANCER
0	SMALL CELL LUNG CANCER
0	ASTHMA
0	AUTOIMMUNE THYROID DISEASE
0	SYSTEMIC LUPUS ERYTHEMATOSUS
0	ALLOGRAFT REJECTION
0	GRAFT VERSUS HOST DISEASE
0	HYPERTROPHIC CARDIOMYOPATHY HCM
0	ARRHYTHMOGENIC RIGHT VENTRICULAR CARDIOMYOPATHY ARVC
0	DILATED CARDIOMYOPATHY
0	PYRIMIDINE CATABOLISM
0	EXTRINSIC PATHWAY FOR APOPTOSIS
0	PTM GAMMA CARBOXYLATION HYPUSINE FORMATION AND ARYLSULFATASE ACTIVATION
0	APOPTOTIC CLEAVAGE OF CELLULAR PROTEINS
0	ACTIVATION OF THE PRE REPLICATIVE COMPLEX
0	PROCESSING OF INTRONLESS PRE MRNAS
0	BASE EXCISION REPAIR
0	BILE ACID AND BILE SALT METABOLISM
0	SYNTHESIS OF BILE ACIDS AND BILE SALTS VIA 7ALPHA HYDROXYCHOLESTEROL
0	RECYCLING OF BILE ACIDS AND SALTS
0	SYNTHESIS OF BILE ACIDS AND BILE SALTS VIA 24 HYDROXYCHOLESTEROL
0	SYNTHESIS OF BILE ACIDS AND BILE SALTS
0	METABOLISM OF STEROID HORMONES AND VITAMINS A AND D
0	ANDROGEN BIOSYNTHESIS
0	NEF MEDIATED DOWNREGULATION OF MHC CLASS I COMPLEX CELL SURFACE EXPRESSION
0	SIGNALING BY NODAL
0	BMAL1 CLOCK NPAS2 ACTIVATES CIRCADIAN EXPRESSION
0	ABCA TRANSPORTERS IN LIPID HOMEOSTASIS
0	ENDOSOMAL VACUOLAR PATHWAY
0	G0 AND EARLY G1
0	IMMUNOREGULATORY INTERACTIONS BETWEEN A LYMPHOID AND A NON LYMPHOID CELL
0	ACTIVATED AMPK STIMULATES FATTY ACID OXIDATION IN MUSCLE
0	VITAMIN B5 PANTOTHENATE METABOLISM
0	RESOLUTION OF AP SITES VIA THE MULTIPLE NUCLEOTIDE PATCH REPLACEMENT PATHWAY
0	GAMMA CARBOXYLATION TRANSPORT AND AMINO TERMINAL CLEAVAGE OF PROTEINS
0	IL 7 SIGNALING
0	SULFUR AMINO ACID METABOLISM
0	PROLACTIN RECEPTOR SIGNALING
0	SPHINGOLIPID DE NOVO BIOSYNTHESIS
0	DEFENSINS
0	MEMBRANE BINDING AND TARGETTING OF GAG PROTEINS
0	BETA DEFENSINS
0	GLYCOSPHINGOLIPID METABOLISM
0	ASSOCIATION OF LICENSING FACTORS WITH THE PRE REPLICATIVE COMPLEX
0	RIP MEDIATED NFKB ACTIVATION VIA DAI
0	DEGRADATION OF THE EXTRACELLULAR MATRIX
0	SIGNALING BY HIPPO
0	TRAFFICKING AND PROCESSING OF ENDOSOMAL TLR
0	ANTIGEN ACTIVATES B CELL RECEPTOR LEADING TO GENERATION OF SECOND MESSENGERS
0	REGULATION OF COMPLEMENT CASCADE
0	ARMS MEDIATED ACTIVATION
0	PROLONGED ERK ACTIVATION EVENTS
0	ACYL CHAIN REMODELLING OF PI
0	TGF BETA RECEPTOR SIGNALING IN EMT EPITHELIAL TO MESENCHYMAL TRANSITION
0	HS GAG DEGRADATION
0	SIGNALLING TO P38 VIA RIT AND RIN
0	ACYL CHAIN REMODELLING OF PC
0	ACTIVATED POINT MUTANTS OF FGFR2
0	PHOSPHOLIPID METABOLISM
0	SYNTHESIS OF PE
0	GASTRIN CREB SIGNALLING PATHWAY VIA PKC AND MAPK
0	CHONDROITIN SULFATE BIOSYNTHESIS
0	SIGNALING BY FGFR1 MUTANTS
0	THE ACTIVATION OF ARYLSULFATASES
0	KERATAN SULFATE BIOSYNTHESIS
0	REVERSIBLE HYDRATION OF CARBON DIOXIDE
0	ALPHA LINOLENIC ACID ALA METABOLISM
0	SIGNALING BY ACTIVATED POINT MUTANTS OF FGFR1
0	ABACAVIR TRANSPORT AND METABOLISM
0	CHONDROITIN SULFATE DERMATAN SULFATE METABOLISM
0	SYNTHESIS OF PC
0	HS GAG BIOSYNTHESIS
0	SIGNALING BY FGFR3 MUTANTS
0	KERATAN SULFATE KERATIN METABOLISM
0	KERATAN SULFATE DEGRADATION
0	HEPARAN SULFATE HEPARIN HS GAG METABOLISM
0	ACYL CHAIN REMODELLING OF PG
0	ACYL CHAIN REMODELLING OF PE
0	ACYL CHAIN REMODELLING OF PS
0	PLATELET ADHESION TO EXPOSED COLLAGEN
0	PECAM1 INTERACTIONS
0	TCR SIGNALING
0	DOWNSTREAM TCR SIGNALING
0	GAB1 SIGNALOSOME
0	SHC1 EVENTS IN EGFR SIGNALING
0	TRANSLOCATION OF ZAP 70 TO IMMUNOLOGICAL SYNAPSE
0	TIE2 SIGNALING
0	GENERATION OF SECOND MESSENGER MOLECULES
0	BIOLOGICAL OXIDATIONS
0	REGULATED PROTEOLYSIS OF P75NTR
0	CYTOCHROME P450 ARRANGED BY SUBSTRATE TYPE
0	APOPTOTIC CLEAVAGE OF CELL ADHESION PROTEINS
0	HDL MEDIATED LIPID TRANSPORT
0	REGULATION OF BETA CELL DEVELOPMENT
0	PHASE1 FUNCTIONALIZATION OF COMPOUNDS
0	ENDOGENOUS STEROLS
0	REGULATION OF GENE EXPRESSION IN BETA CELLS
0	PROCESSIVE SYNTHESIS ON THE LAGGING STRAND
0	COMMON PATHWAY
0	SIGNALING BY GPCR
0	PEPTIDE LIGAND BINDING RECEPTORS
0	CLASS A1 RHODOPSIN LIKE RECEPTORS
0	NOTCH HLH TRANSCRIPTION PATHWAY
0	INTEGRATION OF ENERGY METABOLISM
0	OPIOID SIGNALLING
0	ADENYLATE CYCLASE ACTIVATING PATHWAY
0	ADENYLATE CYCLASE INHIBITORY PATHWAY
0	CHEMOKINE RECEPTORS BIND CHEMOKINES
0	P130CAS LINKAGE TO MAPK SIGNALING FOR INTEGRINS
0	GLYCOPROTEIN HORMONES
0	REGULATION OF INSULIN LIKE GROWTH FACTOR IGF ACTIVITY BY INSULIN LIKE GROWTH FACTOR BINDING
0	PEPTIDE HORMONE BIOSYNTHESIS
0	OLFACTORY SIGNALING PATHWAY
0	STEROID HORMONES
0	PKA MEDIATED PHOSPHORYLATION OF CREB
0	RECRUITMENT OF NUMA TO MITOTIC CENTROSOMES
0	AMINE DERIVED HORMONES
0	TRANSMEMBRANE TRANSPORT OF SMALL MOLECULES
0	NUCLEAR RECEPTOR TRANSCRIPTION PATHWAY
0	ELEVATION OF CYTOSOLIC CA2 LEVELS
0	SIGNALING BY PDGF
0	HORMONE LIGAND BINDING RECEPTORS
0	GPVI MEDIATED ACTIVATION CASCADE
0	PEROXISOMAL LIPID METABOLISM
0	AMINE LIGAND BINDING RECEPTORS
0	DOWNSTREAM SIGNAL TRANSDUCTION
0	SEROTONIN RECEPTORS
0	CDC6 ASSOCIATION WITH THE ORC ORIGIN COMPLEX
0	PURINE RIBONUCLEOSIDE MONOPHOSPHATE BIOSYNTHESIS
0	REGULATION OF THE FANCONI ANEMIA PATHWAY
0	G ALPHA Q SIGNALLING EVENTS
0	P2Y RECEPTORS
0	CLASS C 3 METABOTROPIC GLUTAMATE PHEROMONE RECEPTORS
0	NUCLEOTIDE LIKE PURINERGIC RECEPTORS
0	ACTIVATION OF CHAPERONES BY ATF6 ALPHA
0	CLASS B 2 SECRETIN FAMILY RECEPTORS
0	REGULATION OF INSULIN SECRETION BY ACETYLCHOLINE
0	ACTIVATION OF CHAPERONE GENES BY ATF6 ALPHA
0	PROSTANOID LIGAND RECEPTORS
0	OPSINS
0	POST TRANSLATIONAL MODIFICATION SYNTHESIS OF GPI ANCHORED PROTEINS
0	SLC MEDIATED TRANSMEMBRANE TRANSPORT
0	GPCR DOWNSTREAM SIGNALING
0	SYNTHESIS SECRETION AND DEACYLATION OF GHRELIN
0	G ALPHA I SIGNALLING EVENTS
0	TRANSPORT OF GLUCOSE AND OTHER SUGARS BILE SALTS AND ORGANIC ACIDS METAL IONS AND AMINE COM
0	SPHINGOLIPID METABOLISM
0	PD1 SIGNALING
0	CELL CELL JUNCTION ORGANIZATION
0	G ALPHA Z SIGNALLING EVENTS
0	FACILITATIVE NA INDEPENDENT GLUCOSE TRANSPORTERS
0	COSTIMULATION BY THE CD28 FAMILY
0	G PROTEIN BETA GAMMA SIGNALLING
0	RECEPTOR LIGAND BINDING INITIATES THE SECOND PROTEOLYTIC CLEAVAGE OF NOTCH RECEPTOR
0	NA CL DEPENDENT NEUROTRANSMITTER TRANSPORTERS
0	FORMATION OF FIBRIN CLOT CLOTTING CASCADE
0	DEADENYLATION OF MRNA
0	SIGNAL AMPLIFICATION
0	ZINC TRANSPORTERS
0	METAL ION SLC TRANSPORTERS
0	AMINE COMPOUND SLC TRANSPORTERS
0	GLUCOSE TRANSPORT
0	TAK1 ACTIVATES NFKB BY PHOSPHORYLATION AND ACTIVATION OF IKKS COMPLEX
0	REGULATION OF AMPK ACTIVITY VIA LKB1
0	PHOSPHOLIPASE C MEDIATED CASCADE
0	GPCR LIGAND BINDING
0	THROMBIN SIGNALLING THROUGH PROTEINASE ACTIVATED RECEPTORS PARS
0	ENERGY DEPENDENT REGULATION OF MTOR BY LKB1 AMPK
0	EFFECTS OF PIP2 HYDROLYSIS
0	ROLE OF DCC IN REGULATING APOPTOSIS
0	ROLE OF SECOND MESSENGERS IN NETRIN1 SIGNALING
0	NETRIN1 SIGNALING
0	TRANSPORT OF VITAMINS NUCLEOSIDES AND RELATED MOLECULES
0	RNA POL I PROMOTER OPENING
0	ORGANIC CATION ANION ZWITTERION TRANSPORT
0	SYNTHESIS OF SUBSTRATES IN N GLYCAN BIOSYTHESIS
0	BIOSYNTHESIS OF THE N GLYCAN PRECURSOR DOLICHOL LIPID LINKED OLIGOSACCHARIDE LLO AND TRANSF
0	GLOBAL GENOMIC NER GG NER
0	CGMP EFFECTS
0	REGULATION OF SIGNALING BY CBL
0	AMINO ACID SYNTHESIS AND INTERCONVERSION TRANSAMINATION
0	SYNTHESIS SECRETION AND INACTIVATION OF GIP
0	PASSIVE TRANSPORT BY AQUAPORINS
0	NEPHRIN INTERACTIONS
0	IL 3 5 AND GM CSF SIGNALING
0	NITRIC OXIDE STIMULATES GUANYLATE CYCLASE
0	PLATELET HOMEOSTASIS
0	PLATELET SENSITIZATION BY LDL
0	AQUAPORIN MEDIATED TRANSPORT
0	PLATELET CALCIUM HOMEOSTASIS
0	INCRETIN SYNTHESIS SECRETION AND INACTIVATION
0	TRANSPORT OF ORGANIC ANIONS
0	SYNTHESIS SECRETION AND INACTIVATION OF GLP1
0	REGULATION OF WATER BALANCE BY RENAL AQUAPORINS
0	IRAK1 RECRUITS IKK COMPLEX
0	TRAF6 MEDIATED IRF7 ACTIVATION
0	TRAF6 MEDIATED NFKB ACTIVATION
0	FACTORS INVOLVED IN MEGAKARYOCYTE DEVELOPMENT AND PLATELET PRODUCTION
0	IRAK2 MEDIATED ACTIVATION OF TAK1 COMPLEX UPON TLR7 8 OR 9 STIMULATION
0	TRAF3 DEPENDENT IRF ACTIVATION PATHWAY
0	GABA B RECEPTOR ACTIVATION
0	NFKB ACTIVATION THROUGH FADD RIP1 PATHWAY MEDIATED BY CASPASE 8 AND10
0	TRANSPORT TO THE GOLGI AND SUBSEQUENT MODIFICATION
0	N GLYCAN ANTENNAE ELONGATION
0	TRAF6 MEDIATED IRF7 ACTIVATION IN TLR7 8 OR 9 SIGNALING
0	ACTIVATION OF IRF3 IRF7 MEDIATED BY TBK1 IKK EPSILON
0	ADVANCED GLYCOSYLATION ENDPRODUCT RECEPTOR SIGNALING
0	KINESINS
0	N GLYCAN ANTENNAE ELONGATION IN THE MEDIAL TRANS GOLGI
0	REGULATION OF IFNA SIGNALING
0	INTERFERON SIGNALING
0	NEGATIVE REGULATORS OF RIG I MDA5 SIGNALING
0	DSCAM INTERACTIONS
0	TRAF6 MEDIATED INDUCTION OF TAK1 COMPLEX
0	RIG I MDA5 MEDIATED INDUCTION OF IFN ALPHA BETA PATHWAYS
0	IKK COMPLEX RECRUITMENT MEDIATED BY RIP1
0	FORMATION OF INCISION COMPLEX IN GG NER
0	ENDOSOMAL SORTING COMPLEX REQUIRED FOR TRANSPORT ESCRT
0	MEIOTIC RECOMBINATION
0	LAGGING STRAND SYNTHESIS
0	INTRINSIC PATHWAY
0	ETHANOL OXIDATION
0	SIGNAL ATTENUATION
0	HEMOSTASIS
0	RAF MAP KINASE CASCADE
0	SHC MEDIATED SIGNALLING
0	GLUCURONIDATION
0	BINDING AND ENTRY OF HIV VIRION
0	COMPLEMENT CASCADE
0	VOLTAGE GATED POTASSIUM CHANNELS
0	ANTIGEN PRESENTATION FOLDING ASSEMBLY AND PEPTIDE LOADING OF CLASS I MHC
0	THE NLRP3 INFLAMMASOME
0	INFLAMMASOMES
0	INWARDLY RECTIFYING K CHANNELS
0	AMYLOIDS
0	PACKAGING OF TELOMERE ENDS
0	TELOMERE MAINTENANCE
0	REMOVAL OF THE FLAP INTERMEDIATE FROM THE C STRAND
0	CREATION OF C4 AND C2 ACTIVATORS
0	INITIAL TRIGGERING OF COMPLEMENT
0	G2 M DNA DAMAGE CHECKPOINT
0	TRYPTOPHAN CATABOLISM
0	RESOLUTION OF AP SITES VIA THE SINGLE NUCLEOTIDE REPLACEMENT PATHWAY
0	APOBEC3G MEDIATED RESISTANCE TO HIV1 INFECTION
0	GAP JUNCTION TRAFFICKING
0	FGFR2C LIGAND BINDING AND ACTIVATION
0	METABOLISM OF PORPHYRINS
0	DIGESTION OF DIETARY CARBOHYDRATE
0	GAP JUNCTION ASSEMBLY
0	SYNTHESIS OF GLYCOSYLPHOSPHATIDYLINOSITOL GPI
0	SHC RELATED EVENTS

## Sheet: Sheet1
	UP-REGULATED GENES			DOWN-REGULATED GENES
	count	Pathway		count	Pathway
	21	PARKINSONS DISEASE		18	DEVELOPMENTAL BIOLOGY
	20	TCA CYCLE AND RESPIRATORY ELECTRON TRANSPORT		15	OOCYTE MEIOSIS
	20	RESPIRATORY ELECTRON TRANSPORT		15	UBIQUITIN MEDIATED PROTEOLYSIS
	19	OXIDATIVE PHOSPHORYLATION		15	SIGNALLING BY NGF
	19	ALZHEIMERS DISEASE		15	SIGNALING BY EGFR IN CANCER
	18	HUNTINGTONS DISEASE		15	AXON GUIDANCE
	18	METABOLISM OF PROTEINS		14	NGF SIGNALLING VIA TRKA FROM THE PLASMA MEMBRANE
	17	TRANSLATION		14	DOWNSTREAM SIGNAL TRANSDUCTION
	17	SRP DEPENDENT COTRANSLATIONAL PROTEIN TARGETING TO MEMBRANE		14	IMMUNE SYSTEM
	16	HIV INFECTION		13	SIGNALING BY FGFR IN DISEASE
	15	RIBOSOME		12	CELL CYCLE
	14	DOWNSTREAM SIGNALING EVENTS OF B CELL RECEPTOR BCR		12	REGULATION OF ACTIN CYTOSKELETON
	14	3 UTR MEDIATED TRANSLATIONAL REGULATION		12	MEMBRANE TRAFFICKING
	14	METABOLISM OF RNA		12	PROCESSING OF CAPPED INTRON CONTAINING PRE MRNA
	14	INFLUENZA LIFE CYCLE		12	MITOTIC PROMETAPHASE
	14	HOST INTERACTIONS OF HIV FACTORS		12	ADAPTIVE IMMUNE SYSTEM
